# Supplementary material for: Bis(acetato-κ2 O,O′)(4,4′-dimethyl-2,2′-bipyridine-κ2 N,N′)­zinc
Source: Acta Crystallogr Sect E Struct Rep Online. 2012 Oct 20;68(Pt 11):m1377–8. doi: 10.1107/S1600536812042699 (PMC3515128; doi:10.1107/S1600536812042699)
Supplement: Supplementary file 1 [file e-68-m1377-sup1.cif]

##############################################################################
#                                                                            #
# This CIF contains the data in a paper accepted for publication in          #
# Acta Crystallographica Section E. It conforms to the requirements of       #
# Notes for Authors for Acta Crystallographica Section E, and has been       #
# peer reviewed under the auspices of the IUCr Commission on Journals.       #
#                                                                            #
# Full details of the Crystallographic Information File format               #
# are given in the paper "The Crystallographic Information File (CIF):       #
# a New Standard Archive File for Crystallography" by S. R. Hall, F. H.      #
# Allen and I. D. Brown [Acta Cryst. (1991), A47, 655-685].                  #
#                                                                            #
# The current version of the core CIF dictionary is obtainable from          #
# ftp://ftp.iucr.org/pub/cif_core.dic.                                       #
#                                                                            #
# Software is freely available for graphical display of the structure(s)     #
# in this CIF. For information consult the CIF software page                 #
# http://www.iucr.org/resources/cif/software.                                #
#                                                                            #
# This file may be used for bona fide research purposes within the           #
# scientific community so long as proper attribution is given to the journal # 
# article from which it was obtained.                                        #
#                                                                            #
##############################################################################
data_global
_journal_date_recd_electronic     2012-10-10
_journal_date_accepted     2012-10-11
_journal_name_full     'Acta Crystallographica, Section E'
_journal_year     2012
_journal_volume     68
_journal_issue     11
_journal_page_first     m1377
_journal_page_last     m1378
_journal_paper_category     QM
_journal_paper_doi     10.1107/S1600536812042699
_journal_coeditor_code     BR2212
_publ_contact_author
;
Suarez, Sebasti\'an
Departamento de Qu\'imica Inorg\'anica, Anal\'itica y Qu\'imica
F\'isica/INQUIMAE-CONICET,
Facultad de Ciencias Exactas y Naturales, Universidad de Buenos Aires
Buenos Aires, Argentina
;
_publ_contact_author_email     unharvey@cenpat.edu.ar
_publ_contact_author_fax     ?
_publ_contact_author_phone     ?
_publ_section_title
;\
Bis(acetato-\k^2^<i>O</i>,<i>O</i>')(4,4'-dimethyl-2,2'-bipyridine-\
\k^2^<i>N</i>,<i>N</i>')zinc
;
loop_
    _publ_author_name
    _publ_author_footnote
    _publ_author_address
    'Harvey, Miguel A.' .
;
Universidad Nacional de la Patagonia S.J.B. and Centro Nacional Patagonico,
CONICET. Bvd. Alte. Brown 3700, 9120 Puerto Madryn, Chubut, Argentina
;
    'Suarez, Sebastian A.' .
;
Departamento de Qu\'imica Inorg\'anica, Anal\'itica y Qu\'imica
F\'isica/INQUIMAE-CONICET,
Facultad de Ciencias Exactas y Naturales, Universidad de Buenos Aires,
Argentina
;
    'Iba\~nez, Andres' .
;
Laboratorio de Cristalograf\'ia, Difracci\'on de Rayos-X,
Facultad de Ciencias F\'isicas y Matem\'aticas,
Universidad de Chile. Av. Blanco Encalada 2008,
Santiago
Chile
;
    'Doctorovich, Fabio' .
;
Departamento de Qu\'imica Inorg\'anica, Anal\'itica y Qu\'imica
F\'isica/INQUIMAE-CONICET,
Facultad de Ciencias Exactas y Naturales, Universidad de Buenos Aires,
Argentina
;
    'Baggio, Ricardo' .
;
Gerencia de Investigaci\'on y Aplicaciones,
Centro At\'omico Constituyentes,
Comisi\'on Nacional de Energ\'ia At\'omica,
Buenos Aires, Argentina
;
data_I
_chemical_name_systematic
;
Bis(acetato-\k^2^<i>O</i>,<i>O</i>')(4,4'-dimethyl-2,2'-bipyridine-
\k^2^<i>N</i>,<i>N</i>')zinc
;
_chemical_formula_moiety     'C16 H18 N2 O4 Zn'
_chemical_formula_sum     'C16 H18 N2 O4 Zn'
_chemical_formula_iupac     '[Zn (C2 H3 O2)2 (C12 H12 N2)]'
_chemical_formula_weight     367.71
_symmetry_cell_setting     orthorhombic
_symmetry_space_group_name_H-M     'F d d 2'
_symmetry_space_group_name_Hall     'F 2 -2d'
loop_
    _symmetry_equiv_pos_as_xyz
    'x, y, z'
    '-x, -y, z'
    '-x+1/4, y+1/4, z+1/4'
    'x+1/4, -y+1/4, z+1/4'
    'x, y+1/2, z+1/2'
    '-x, -y+1/2, z+1/2'
    '-x+1/4, y+3/4, z+3/4'
    'x+1/4, -y+3/4, z+3/4'
    'x+1/2, y, z+1/2'
    '-x+1/2, -y, z+1/2'
    '-x+3/4, y+1/4, z+3/4'
    'x+3/4, -y+1/4, z+3/4'
    'x+1/2, y+1/2, z'
    '-x+1/2, -y+1/2, z'
    '-x+3/4, y+3/4, z+1/4'
    'x+3/4, -y+3/4, z+1/4'
_cell_length_a     14.4779(5)
_cell_length_b     28.5700(15)
_cell_length_c     8.0854(3)
_cell_angle_alpha     90
_cell_angle_beta     90
_cell_angle_gamma     90
_cell_volume     3344.4(2)
_cell_formula_units_Z     8
_cell_measurement_reflns_used     1985
_cell_measurement_theta_min     3.5856
_cell_measurement_theta_max     28.9305
_cell_measurement_temperature     295(2)
_exptl_crystal_description     prism
_exptl_crystal_colour     white
_exptl_crystal_size_max     0.3
_exptl_crystal_size_mid     0.3
_exptl_crystal_size_min     0.2
_exptl_crystal_density_diffrn     1.461
_exptl_crystal_density_method     'not measured'
_exptl_crystal_F_000     1520
_exptl_absorpt_coefficient_mu     1.489
_exptl_absorpt_correction_type     multi-scan
_exptl_absorpt_process_details
;
(CrysAlis PRO; Oxford Diffraction, 2009)
;
_exptl_absorpt_correction_T_min     0.65
_exptl_absorpt_correction_T_max     0.75
_exptl_special_details     ?
_diffrn_ambient_temperature     295(2)
_diffrn_radiation_type     MoK\a
_diffrn_radiation_wavelength     0.71073
_diffrn_radiation_monochromator     graphite
_diffrn_measurement_device_type     'Oxford Diffraction Gemini CCD S Ultra'
_diffrn_measurement_method     '\w scans, thick slices'
_diffrn_reflns_number     3945
_diffrn_reflns_av_R_equivalents     0.0147
_diffrn_reflns_theta_min     3.59
_diffrn_reflns_theta_max     28.99
_diffrn_reflns_theta_full     25
_diffrn_measured_fraction_theta_max     0.900
_diffrn_measured_fraction_theta_full     0.996
_diffrn_reflns_limit_h_min     -17
_diffrn_reflns_limit_h_max     18
_diffrn_reflns_limit_k_min     -37
_diffrn_reflns_limit_k_max     17
_diffrn_reflns_limit_l_min     -10
_diffrn_reflns_limit_l_max     5
_refine_special_details
;
Refinement of <i>F</i>^2^ against ALL reflections. The weighted <i>R</i>-factor
<i>wR</i> and goodness of fit <i>S</i> are based on <i>F</i>^2^, conventional
<i>R</i>-factors <i>R</i> are based on <i>F</i>, with <i>F</i> set to zero for
negative <i>F</i>^2^. The threshold expression of <i>F</i>^2^ >
\s(<i>F</i>^2^) is used only for calculating <i>R</i>-factors(gt) <i>etc</i>.
and is not relevant to the choice of reflections for refinement.
<i>R</i>-factors based on <i>F</i>^2^ are statistically about twice as large
as those based on <i>F</i>, and <i>R</i>- factors based on ALL data will be
even larger.
;
_reflns_number_total     1563
_reflns_number_gt     1481
_reflns_threshold_expression     I>2\s(I)
_refine_ls_structure_factor_coef     Fsqd
_refine_ls_matrix_type     full
_refine_ls_R_factor_all     0.0281
_refine_ls_R_factor_gt     0.0255
_refine_ls_wR_factor_ref     0.0680
_refine_ls_goodness_of_fit_ref     1.092
_refine_ls_restrained_S_all     1.091
_refine_ls_number_reflns     1563
_refine_ls_number_parameters     107
_refine_ls_number_restraints     1
_refine_ls_hydrogen_treatment     constr
_refine_ls_weighting_scheme     calc
_refine_ls_weighting_details
         'calc w=1/[\s^2^(Fo^2^)+(0.0402P)^2^+1.0250P] where P=(Fo^2^+2Fc^2^)/3'
_atom_sites_solution_hydrogens     difmap
_atom_sites_solution_primary     direct
_atom_sites_solution_secondary     difmap
_refine_ls_shift/su_max     0
_refine_ls_shift/su_mean     0
_refine_diff_density_max     0.279
_refine_diff_density_min     -0.261
_refine_ls_extinction_method     none
_refine_ls_abs_structure_details     'Flack (1983), 374 Friedel pairs'
_refine_ls_abs_structure_Flack     0.010(16)
loop_
    _atom_type_symbol
    _atom_type_description
    _atom_type_scat_dispersion_real
    _atom_type_scat_dispersion_imag
    _atom_type_scat_source
    C C 0.0033 0.0016 'International Tables Vol C Tables 4.2.6.8 and 6.1.1.4'
    H H 0 0 'International Tables Vol C Tables 4.2.6.8 and 6.1.1.4'
    N N 0.0061 0.0033 'International Tables Vol C Tables 4.2.6.8 and 6.1.1.4'
    O O 0.0106 0.006 'International Tables Vol C Tables 4.2.6.8 and 6.1.1.4'
    Zn Zn 0.2839 1.4301 'International Tables Vol C Tables 4.2.6.8 and 6.1.1.4'
_computing_data_collection     'CrysAlis PRO (Oxford Diffraction, 2009)'
_computing_cell_refinement     'CrysAlis PRO (Oxford Diffraction, 2009)'
_computing_data_reduction     'CrysAlis PRO (Oxford Diffraction, 2009)'
_computing_structure_solution     'SHELXS97 (Sheldrick, 2008)'
_computing_structure_refinement     'SHELXL97 (Sheldrick, 2008)'
_computing_molecular_graphics     'SHELXTL   (Sheldrick, 2008)'
_computing_publication_material
                            'SHELXL97 (Sheldrick, 2008) and PLATON (Spek, 2009)'
loop_
    _atom_site_type_symbol
    _atom_site_label
    _atom_site_fract_x
    _atom_site_fract_y
    _atom_site_fract_z
    _atom_site_U_iso_or_equiv
    _atom_site_adp_type
    _atom_site_calc_flag
    _atom_site_refinement_flags
    _atom_site_occupancy
    _atom_site_disorder_assembly
    _atom_site_disorder_group
    Zn Zn1 0 0 0.08552(5) 0.04845(13) Uani d S 1 . .
    O O1 -0.10026(14) 0.03972(8) -0.0279(3) 0.0745(6) Uani d . 1 . .
    N N1 0.02563(14) 0.04418(7) 0.2846(2) 0.0456(4) Uani d . 1 . .
    O O2 -0.12535(18) -0.03328(9) -0.0599(3) 0.0843(7) Uani d . 1 . .
    C C4 0.01794(12) 0.05180(7) 0.5779(5) 0.0421(5) Uani d . 1 . .
    H H4 0.0071 0.038 0.6803 0.051 Uiso calc R 1 . .
    C C7 -0.14861(19) 0.00731(10) -0.0837(4) 0.0548(7) Uani d . 1 . .
    C C5 0.01168(12) 0.02544(8) 0.4354(3) 0.0361(4) Uani d . 1 . .
    C C8 -0.2331(2) 0.01806(14) -0.1800(9) 0.0900(14) Uani d . 1 . .
    H H8B -0.2777 0.0328 -0.1093 0.135 Uiso calc R 1 . .
    H H8C -0.2584 -0.0104 -0.2238 0.135 Uiso calc R 1 . .
    H H8A -0.2178 0.0388 -0.2694 0.135 Uiso calc R 1 . .
    C C3 0.04052(15) 0.09917(8) 0.5683(4) 0.0502(5) Uani d . 1 . .
    C C1 0.0483(2) 0.08971(10) 0.2769(4) 0.0604(7) Uani d . 1 . .
    H H1 0.0586 0.103 0.1735 0.073 Uiso calc R 1 . .
    C C2 0.05697(19) 0.11722(9) 0.4128(4) 0.0607(7) Uani d . 1 . .
    H H2 0.0741 0.1484 0.401 0.073 Uiso calc R 1 . .
    C C6 0.0449(2) 0.12828(10) 0.7225(4) 0.0719(9) Uani d . 1 . .
    H H6A 0.0721 0.1103 0.8101 0.108 Uiso calc R 1 . .
    H H6C -0.0164 0.1376 0.7538 0.108 Uiso calc R 1 . .
    H H6B 0.0818 0.1556 0.7024 0.108 Uiso calc R 1 . .
loop_
    _atom_site_aniso_label
    _atom_site_aniso_U_11
    _atom_site_aniso_U_22
    _atom_site_aniso_U_33
    _atom_site_aniso_U_12
    _atom_site_aniso_U_13
    _atom_site_aniso_U_23
    Zn1 0.04289(17) 0.0737(3) 0.02871(17) 0.01368(17) 0 0
    O1 0.0622(11) 0.0907(14) 0.0706(15) -0.0028(10) -0.0158(11) -0.0093(12)
    N1 0.0478(10) 0.0549(11) 0.0342(11) 0.0047(8) 0.0032(8) 0.0080(8)
    O2 0.0909(16) 0.0871(15) 0.0749(17) 0.0313(12) -0.0146(13) -0.0022(13)
    C4 0.0424(11) 0.0480(10) 0.0361(11) 0.0034(8) -0.0042(16) 0.0013(12)
    C7 0.0399(12) 0.0850(19) 0.0393(14) 0.0085(11) 0.0013(10) -0.0056(13)
    C5 0.0329(9) 0.0459(12) 0.0296(11) 0.0036(7) -0.0017(8) 0.0031(9)
    C8 0.061(2) 0.109(3) 0.100(4) 0.0012(17) -0.037(3) 0.017(3)
    C3 0.0452(10) 0.0462(11) 0.0593(16) 0.0006(9) -0.0095(12) -0.0025(12)
    C1 0.0654(15) 0.0602(15) 0.0557(18) -0.0014(12) 0.0060(12) 0.0240(13)
    C2 0.0621(16) 0.0440(12) 0.076(2) -0.0032(11) -0.0005(14) 0.0087(14)
    C6 0.080(2) 0.0559(15) 0.079(2) -0.0007(14) -0.0190(17) -0.0158(16)
_geom_special_details
;
All e.s.d.'s (except the e.s.d. in the dihedral angle between two l.s. planes)
are estimated using the full covariance matrix. The cell e.s.d.'s are taken
into account individually in the estimation of e.s.d.'s in distances, angles
and torsion angles; correlations between e.s.d.'s in cell parameters are only
used when they are defined by crystal symmetry. An approximate (isotropic)
treatment of cell e.s.d.'s is used for estimating e.s.d.'s involving l.s.
planes.
;
loop_
    _geom_bond_atom_site_label_1
    _geom_bond_atom_site_label_2
    _geom_bond_site_symmetry_2
    _geom_bond_distance
    _geom_bond_publ_flag
    Zn1 O1 2 2.058(2) ?
    Zn1 O1 . 2.058(2) ?
    Zn1 N1 . 2.079(2) ?
    Zn1 N1 2 2.079(2) ?
    Zn1 O2 . 2.362(3) ?
    Zn1 O2 2 2.362(3) ?
    Zn1 C7 . 2.558(3) ?
    Zn1 C7 2 2.558(3) ?
    O1 C7 . 1.246(3) ?
    N1 C1 . 1.343(3) ?
    N1 C5 . 1.347(3) ?
    O2 C7 . 1.223(3) ?
    C4 C5 . 1.380(4) ?
    C4 C3 . 1.394(3) ?
    C4 H4 . 0.93 ?
    C7 C8 . 1.482(5) ?
    C5 C5 2 1.493(4) ?
    C8 H8B . 0.96 ?
    C8 H8C . 0.96 ?
    C8 H8A . 0.96 ?
    C3 C2 . 1.380(4) ?
    C3 C6 . 1.500(4) ?
    C1 C2 . 1.357(4) ?
    C1 H1 . 0.93 ?
    C2 H2 . 0.93 ?
    C6 H6A . 0.96 ?
    C6 H6C . 0.96 ?
    C6 H6B . 0.96 ?
loop_
    _geom_angle_atom_site_label_1
    _geom_angle_atom_site_label_2
    _geom_angle_atom_site_label_3
    _geom_angle_site_symmetry_1
    _geom_angle_site_symmetry_3
    _geom_angle
    _geom_angle_publ_flag
    O1 Zn1 O1 2 . 127.09(15) ?
    O1 Zn1 N1 2 . 123.63(9) ?
    O1 Zn1 N1 . . 97.82(8) ?
    O1 Zn1 N1 2 2 97.82(8) ?
    O1 Zn1 N1 . 2 123.63(9) ?
    N1 Zn1 N1 . 2 78.52(11) ?
    O1 Zn1 O2 2 . 95.63(10) ?
    O1 Zn1 O2 . . 57.21(9) ?
    N1 Zn1 O2 . . 140.08(8) ?
    N1 Zn1 O2 2 . 90.22(9) ?
    O1 Zn1 O2 2 2 57.21(9) ?
    O1 Zn1 O2 . 2 95.63(10) ?
    N1 Zn1 O2 . 2 90.22(9) ?
    N1 Zn1 O2 2 2 140.08(8) ?
    O2 Zn1 O2 . 2 120.30(15) ?
    O1 Zn1 C7 2 . 113.57(9) ?
    O1 Zn1 C7 . . 28.79(8) ?
    N1 Zn1 C7 . . 120.97(8) ?
    N1 Zn1 C7 2 . 108.27(9) ?
    O2 Zn1 C7 . . 28.42(8) ?
    O2 Zn1 C7 2 . 110.31(10) ?
    O1 Zn1 C7 2 2 28.79(8) ?
    O1 Zn1 C7 . 2 113.57(9) ?
    N1 Zn1 C7 . 2 108.27(9) ?
    N1 Zn1 C7 2 2 120.97(8) ?
    O2 Zn1 C7 . 2 110.31(10) ?
    O2 Zn1 C7 2 2 28.42(8) ?
    C7 Zn1 C7 . 2 115.34(13) ?
    C7 O1 Zn1 . . 98.50(18) ?
    C1 N1 C5 . . 117.6(2) ?
    C1 N1 Zn1 . . 126.56(18) ?
    C5 N1 Zn1 . . 115.64(15) ?
    C7 O2 Zn1 . . 84.73(19) ?
    C5 C4 C3 . . 119.9(3) ?
    C5 C4 H4 . . 120 ?
    C3 C4 H4 . . 120 ?
    O2 C7 O1 . . 119.6(3) ?
    O2 C7 C8 . . 120.4(3) ?
    O1 C7 C8 . . 120.0(3) ?
    O2 C7 Zn1 . . 66.85(17) ?
    O1 C7 Zn1 . . 52.72(15) ?
    C8 C7 Zn1 . . 172.7(2) ?
    N1 C5 C4 . . 122.0(2) ?
    N1 C5 C5 . 2 114.92(13) ?
    C4 C5 C5 . 2 123.13(15) ?
    C7 C8 H8B . . 109.5 ?
    C7 C8 H8C . . 109.5 ?
    H8B C8 H8C . . 109.5 ?
    C7 C8 H8A . . 109.5 ?
    H8B C8 H8A . . 109.5 ?
    H8C C8 H8A . . 109.5 ?
    C2 C3 C4 . . 117.0(3) ?
    C2 C3 C6 . . 122.9(2) ?
    C4 C3 C6 . . 120.1(3) ?
    N1 C1 C2 . . 123.1(2) ?
    N1 C1 H1 . . 118.5 ?
    C2 C1 H1 . . 118.5 ?
    C1 C2 C3 . . 120.4(2) ?
    C1 C2 H2 . . 119.8 ?
    C3 C2 H2 . . 119.8 ?
    C3 C6 H6A . . 109.5 ?
    C3 C6 H6C . . 109.5 ?
    H6A C6 H6C . . 109.5 ?
    C3 C6 H6B . . 109.5 ?
    H6A C6 H6B . . 109.5 ?
    H6C C6 H6B . . 109.5 ?
loop_
    _geom_hbond_atom_site_label_D
    _geom_hbond_atom_site_label_H
    _geom_hbond_atom_site_label_A
    _geom_hbond_site_symmetry_A
    _geom_hbond_distance_DH
    _geom_hbond_distance_HA
    _geom_hbond_distance_DA
    _geom_hbond_angle_DHA
    C2 H2 O1 4_555 0.93 2.53 3.354(4) 147
    C6 H6A O2 2_556 0.96 2.56 3.438(4) 153
    C4 H4 Cg1 1_556 0.93 2.99 3.874(4) 160
    C4 H4 Cg1 2_556 0.93 2.96 3.766(4) 145
    C8 H8B Cg2 9_454 0.96 2.96 3.804(4) 147
_iucr_refine_instructions_details
;
TITL mah_096 in F d d 2
CELL  0.71073  14.4779  28.5700   8.0854   90.000   90.000   90.000
ZERR    45.00   0.0005   0.0015   0.0003    0.000    0.000    0.000
LATT  -4
SYMM  - X, - Y,   Z
SYMM  1/4 - X, 1/4 + Y, 1/4 + Z
SYMM  1/4 + X, 1/4 - Y, 1/4 + Z
SFAC  C    H    N    O    ZN
UNIT  128  144  16   32   8
MERG   2
FMAP   2
PLAN    5
ACTA    50.00
BOND   $H
L.S.  90
WGHT    0.039900    1.093100
FVAR       2.90929
ZN1   5    0.000000    0.000000    0.085515    10.50000    0.04289    0.07374 =
         0.02871    0.00000    0.00000    0.01368
O1    4   -0.100265    0.039723   -0.027881    11.00000    0.06215    0.09066 =
         0.07061   -0.00932   -0.01581   -0.00279
N1    3    0.025631    0.044184    0.284605    11.00000    0.04780    0.05488 =
         0.03421    0.00802    0.00316    0.00473
O2    4   -0.125346   -0.033284   -0.059897    11.00000    0.09090    0.08708 =
         0.07486   -0.00225   -0.01463    0.03130
C4    1    0.017941    0.051798    0.577911    11.00000    0.04239    0.04795 =
         0.03609    0.00134   -0.00421    0.00340
AFIX  43
H4    2    0.007116    0.037993    0.680257    11.00000   -1.20000
AFIX   0
C7    1   -0.148608    0.007305   -0.083700    11.00000    0.03994    0.08504 =
         0.03934   -0.00563    0.00126    0.00848
C5    1    0.011682    0.025441    0.435366    11.00000    0.03288    0.04587 =
         0.02959    0.00307   -0.00165    0.00362
C8    1   -0.233055    0.018055   -0.180026    11.00000    0.06094    0.10919 =
         0.10001    0.01737   -0.03687    0.00119
AFIX 137
H8B   2   -0.277719    0.032756   -0.109295    11.00000   -1.50000
H8C   2   -0.258374   -0.010419   -0.223833    11.00000   -1.50000
H8A   2   -0.217783    0.038793   -0.269358    11.00000   -1.50000
AFIX   0
C3    1    0.040521    0.099168    0.568296    11.00000    0.04523    0.04616 =
         0.05932   -0.00248   -0.00946    0.00062
C1    1    0.048332    0.089710    0.276875    11.00000    0.06538    0.06021 =
         0.05574    0.02403    0.00604   -0.00143
AFIX  43
H1    2    0.058614    0.103003    0.173508    11.00000   -1.20000
AFIX   0
C2    1    0.056970    0.117218    0.412760    11.00000    0.06215    0.04397 =
         0.07585    0.00867   -0.00053   -0.00319
AFIX  43
H2    2    0.074074    0.148418    0.401023    11.00000   -1.20000
AFIX   0
C6    1    0.044912    0.128283    0.722550    11.00000    0.08031    0.05586 =
         0.07945   -0.01579   -0.01904   -0.00073
AFIX 137
H6A   2    0.072101    0.110265    0.810148    11.00000   -1.50000
H6C   2   -0.016360    0.137598    0.753804    11.00000   -1.50000
H6B   2    0.081804    0.155614    0.702386    11.00000   -1.50000
HKLF    4
REM  mah_096 in F d d 2
REM R1 =  0.0255 for   1481 Fo > 4sig(Fo)  and  0.0281 for all   1563 data
REM    107 parameters refined using      1 restraints
END
WGHT      0.0402      1.0250
REM Highest difference peak  0.279,  deepest hole -0.261,  1-sigma level  0.045
Q1    1  -0.1197  0.0620 -0.0787  11.00000  0.05    0.28
Q2    1  -0.1228 -0.0476 -0.0428  11.00000  0.05    0.19
Q3    1   0.1333  0.1874  0.5008  11.00000  0.05    0.18
Q4    1   0.0000  0.0000  0.4398  10.50000  0.05    0.17
Q5    1  -0.2549  0.0593 -0.1539  11.00000  0.05    0.15
;
