# Supplementary material for: Bis(acetato-κ2 O,O′)(4,4′-dimethyl-2,2′-bipyridine-κ2 N,N′)­zinc
Source: Acta Crystallogr Sect E Struct Rep Online. 2012 Oct 20;68(Pt 11):m1377–8. doi: 10.1107/S1600536812042699 (PMC3515128; doi:10.1107/S1600536812042699)
Supplement: Supplementary file 2 [file e-68-m1377-Isup2.hkl]

# 
# h,k,l, Fc-squared, Fo-squared, sigma(Fo-squared) and status flag 
# 
data_I
_shelx_title ' mah096 in F d d 2'
_shelx_refln_list_code          4 
_shelx_F_calc_maximum      355.19 
_exptl_crystal_F_000      1520.00 
_reflns_d_resolution_high  0.7332 
 
loop_ 
 _symmetry_equiv_pos_as_xyz 
 'x, y, z' 
 '-x, -y, z' 
 '-x+1/4, y+1/4, z+1/4' 
 'x+1/4, -y+1/4, z+1/4' 
 'x, y+1/2, z+1/2' 
 '-x, -y+1/2, z+1/2' 
 '-x+1/4, y+3/4, z+3/4' 
 'x+1/4, -y+3/4, z+3/4' 
 'x+1/2, y, z+1/2' 
 '-x+1/2, -y, z+1/2' 
 '-x+3/4, y+1/4, z+3/4' 
 'x+3/4, -y+1/4, z+3/4' 
 'x+1/2, y+1/2, z' 
 '-x+1/2, -y+1/2, z' 
 '-x+3/4, y+3/4, z+1/4' 
 'x+3/4, -y+3/4, z+1/4' 
 
_cell_length_a    14.4779 
_cell_length_b    28.5700 
_cell_length_c     8.0854 
_cell_angle_alpha  90.000 
_cell_angle_beta   90.000 
_cell_angle_gamma  90.000 
 
_shelx_F_squared_multiplier     1.000 
 
loop_ 
 _refln_index_h 
 _refln_index_k 
 _refln_index_l 
 _refln_F_squared_calc 
 _refln_F_squared_meas 
 _refln_F_squared_sigma 
 _refln_observed_status 
   2   0 -10     2832.92     2826.99     82.74 o 
   0   2 -10     1909.12     1783.32     90.02 o 
   2   2 -10        4.62       25.89     14.14 o 
   4   2 -10     1896.55     1857.74     72.72 o 
   2   4 -10     1387.62     1373.26     60.75 o 
   4   4 -10       82.10       86.42     29.18 o 
   0   6 -10      484.46      421.90     34.04 o 
   2   6 -10       10.95      -16.85     18.46 o 
   4   6 -10      741.89      725.98     66.14 o 
   2   8 -10      451.77      382.89     40.25 o 
   4   8 -10       38.70       57.90     43.93 o 
   0  10 -10      492.61      550.57     57.89 o 
   2  10 -10       21.39        9.85     17.99 o 
   4  10 -10      599.51      451.13     50.53 o 
   2  12 -10      671.21      632.96     62.24 o 
   4  12 -10        1.54       20.93     23.72 o 
   1   1  -9     1186.99     1127.78     34.89 o 
   3   1  -9     1989.46     2018.09     46.08 o 
   5   1  -9      722.71      730.10     44.02 o 
   7   1  -9      617.83      708.20     46.36 o 
   1   3  -9     1444.87     1382.31     38.61 o 
   3   3  -9     1410.03     1417.70     46.35 o 
   5   3  -9     1105.39     1082.81     53.58 o 
   7   3  -9      492.89      578.21     42.51 o 
   9   3  -9      839.62      860.76     73.36 o 
   1   5  -9     1212.57     1201.87     36.32 o 
   3   5  -9     2229.03     2331.99     78.54 o 
   5   5  -9     1391.27     1434.33     47.71 o 
   7   5  -9      744.84      681.32    114.92 o 
   9   5  -9      604.34      525.79     56.53 o 
   1   7  -9     1498.03     1594.92     42.08 o 
   3   7  -9     1905.38     1912.26     55.25 o 
   5   7  -9      908.95      893.72     38.80 o 
   7   7  -9      702.29      818.61     41.00 o 
   9   7  -9      747.58      892.27     76.69 o 
   1   9  -9      982.30      987.10     33.88 o 
   3   9  -9     1911.85     1968.13     56.67 o 
   5   9  -9     1260.77     1352.16     42.37 o 
   7   9  -9      633.66      693.43     46.50 o 
   1  11  -9      697.38      719.77     34.92 o 
   3  11  -9      952.38      894.88     34.57 o 
   5  11  -9      633.10      605.31     30.36 o 
   7  11  -9      596.65      684.44     69.00 o 
   1  13  -9      315.06      299.76     21.39 o 
   3  13  -9      740.12      725.33     32.25 o 
   5  13  -9      837.96      901.49     36.45 o 
   7  13  -9      278.95      206.30     36.52 o 
   1  15  -9      291.40      313.10     20.47 o 
   3  15  -9      537.04      643.56     27.95 o 
   5  15  -9      346.71      359.32     30.27 o 
   7  15  -9      302.70      284.54     42.41 o 
   1  17  -9      338.97      374.02     35.53 o 
   3  17  -9      380.97      382.97     28.82 o 
   5  17  -9      241.54      281.97     42.22 o 
   5  19  -9       54.93       50.45     27.47 o 
   0   0  -8     9512.75     9361.84    199.19 o 
   4   0  -8     5081.45     4962.13    109.68 o 
   8   0  -8     3909.72     3894.01    143.26 o 
   2   2  -8     5492.96     5402.71     72.52 o 
   4   2  -8      296.24      265.73     17.36 o 
   6   2  -8     3211.55     3132.54     86.34 o 
   8   2  -8      121.43      122.44     24.29 o 
  10   2  -8     2457.14     2377.20     65.76 o 
   0   4  -8     5677.55     5590.63    104.93 o 
   2   4  -8      260.87      242.00     18.62 o 
   4   4  -8     4089.81     3977.06     74.14 o 
   6   4  -8       98.50       99.86     15.07 o 
   8   4  -8     2872.62     2766.78     68.85 o 
  10   4  -8      230.37      232.32     32.26 o 
   2   6  -8     4278.31     4339.23     64.98 o 
   4   6  -8      109.22      118.40     17.51 o 
   6   6  -8     1911.40     1895.48     52.28 o 
   8   6  -8      162.20      158.40     20.10 o 
  10   6  -8     1224.12     1245.71     49.09 o 
  12   6  -8      342.88      345.16     46.91 o 
   0   8  -8     2916.83     2952.35     75.98 o 
   2   8  -8       67.28       96.80     15.78 o 
   4   8  -8     3801.68     3724.27     74.33 o 
   6   8  -8       17.31       27.06     12.61 o 
   8   8  -8     1350.62     1357.92     50.00 o 
  10   8  -8      146.32      153.47     24.32 o 
  12   8  -8      528.87      616.72     64.03 o 
   2  10  -8     2338.60     2401.88     48.91 o 
   4  10  -8      119.46      127.10     15.96 o 
   6  10  -8     1832.92     1831.53     47.21 o 
   8  10  -8      110.80       84.13     22.15 o 
  10  10  -8      966.15      888.22     55.80 o 
   0  12  -8     1048.28     1047.21     74.08 o 
   2  12  -8       43.49       44.21     12.92 o 
   4  12  -8     2822.90     2949.28     70.50 o 
   6  12  -8       50.09       -1.76     17.91 o 
   8  12  -8     1079.74     1129.13     47.15 o 
  10  12  -8       29.14       24.08     25.63 o 
   2  14  -8     2445.32     2424.23     58.08 o 
   4  14  -8       23.12       29.45     12.39 o 
   6  14  -8     1232.39     1352.95     50.38 o 
   8  14  -8       11.23       18.26     16.69 o 
   0  16  -8     1495.37     1488.78     65.98 o 
   2  16  -8      196.88      218.55     17.55 o 
   4  16  -8     1941.85     1881.59     49.88 o 
   6  16  -8       43.72       36.84     13.02 o 
   8  16  -8      532.61      441.35     40.47 o 
   2  18  -8     1418.90     1445.96     51.66 o 
   4  18  -8      108.16       95.53     16.65 o 
   6  18  -8      831.82      801.50     40.08 o 
   0  20  -8      839.71      762.43     69.95 o 
   2  20  -8      103.49       97.69     18.57 o 
   4  20  -8      718.69      702.75     32.27 o 
   2  22  -8      462.03      461.78     40.86 o 
   4  22  -8       92.21      105.68     23.43 o 
   6  22  -8      276.56      265.93     43.87 o 
   2  24  -8       23.72      112.67     37.57 o 
   4  24  -8       94.59       73.15     21.89 o 
   1   1  -7     1183.66     1251.59     31.31 o 
   3   1  -7     1580.87     1628.91     49.07 o 
   5   1  -7      265.29      210.38     14.48 o 
   7   1  -7     2125.62     2067.64     67.49 o 
   9   1  -7     1072.15     1182.05     54.02 o 
  11   1  -7      588.96      644.46     42.99 o 
  13   1  -7     1075.41     1061.06     39.02 o 
  15   1  -7      326.91      276.99     44.02 o 
   1   3  -7     3346.99     3589.38     54.11 o 
   3   3  -7      303.49      325.79     17.29 o 
   5   3  -7     3491.23     3312.23     53.08 o 
   7   3  -7      744.26      815.34     31.88 o 
   9   3  -7     2201.59     2178.65     74.31 o 
  11   3  -7      258.36      240.78     23.05 o 
  13   3  -7      318.10      257.56     50.62 o 
   1   5  -7     6132.25     6094.11     73.83 o 
   3   5  -7     2056.68     2251.80     44.84 o 
   5   5  -7     1920.38     2003.08     49.81 o 
   7   5  -7     2924.59     2808.76     60.33 o 
   9   5  -7      208.96      177.59     20.22 o 
  11   5  -7      764.26      717.73     36.13 o 
  13   5  -7      378.87      486.34     53.88 o 
   1   7  -7     3313.62     3513.76     54.77 o 
   3   7  -7     4016.21     3907.95     50.49 o 
   5   7  -7     1694.06     1638.46     46.00 o 
   7   7  -7     1456.65     1421.74     46.53 o 
   9   7  -7     1854.48     1948.91     56.60 o 
  11   7  -7      292.01      226.17     28.97 o 
  13   7  -7      735.93      641.37     62.12 o 
   1   9  -7     3575.66     3626.63     56.61 o 
   3   9  -7     2487.60     2580.86     47.14 o 
   5   9  -7     4047.80     4330.90     66.19 o 
   7   9  -7     3364.99     3184.60     70.77 o 
   9   9  -7     1289.14     1259.24     46.72 o 
  11   9  -7      794.41      879.80     45.53 o 
  13   9  -7      603.00      646.53     49.05 o 
   1  11  -7     3822.83     3708.97     58.66 o 
   3  11  -7     2798.76     2856.28     51.30 o 
   5  11  -7     3261.73     3258.38     73.90 o 
   7  11  -7     1595.55     1608.24     42.37 o 
   9  11  -7     1452.48     1428.72     65.28 o 
  11  11  -7      658.48      675.10     36.82 o 
  13  11  -7      317.63      283.19     31.94 o 
   1  13  -7     3608.71     3288.45     52.68 o 
   3  13  -7     4154.91     4017.15    120.10 o 
   5  13  -7     3011.25     3040.07     58.46 o 
   7  13  -7     2001.50     2185.20     50.62 o 
   9  13  -7      558.87      523.17     32.02 o 
  11  13  -7      444.86      462.18     32.29 o 
  13  13  -7      433.33      429.35     55.95 o 
   1  15  -7     2668.97     2480.85     45.12 o 
   3  15  -7     1807.04     1679.14     43.55 o 
   5  15  -7     1464.89     1487.13     41.08 o 
   7  15  -7     1190.43     1175.13     35.36 o 
   9  15  -7      563.51      620.20     33.91 o 
  11  15  -7      475.22      446.76     38.07 o 
   1  17  -7     1007.54      995.50     56.82 o 
   3  17  -7     1402.82     1377.60     47.60 o 
   5  17  -7     1861.35     1710.35     45.38 o 
   7  17  -7      676.68      742.77     30.75 o 
   9  17  -7      676.71      589.24     33.67 o 
  11  17  -7      302.78      283.29     44.84 o 
   1  19  -7      665.11      709.04     43.33 o 
   3  19  -7      474.40      410.40     28.28 o 
   5  19  -7      340.87      393.78     24.27 o 
   7  19  -7      925.69      832.55     39.89 o 
   9  19  -7      164.30      172.94     22.52 o 
  11  19  -7      462.19      502.29     57.11 o 
   1  21  -7      164.13      134.70     23.94 o 
   3  21  -7      278.74      238.55     23.66 o 
   5  21  -7      581.66      570.42     28.84 o 
   7  21  -7      280.80      323.56     28.20 o 
   9  21  -7      312.22      335.77     34.64 o 
   1  23  -7      376.43      351.42     33.77 o 
   3  23  -7      111.01       92.77     19.26 o 
   5  23  -7      182.19      209.54     21.93 o 
   7  23  -7      313.55      373.07     56.78 o 
   1  25  -7      320.04      252.55     33.35 o 
   3  25  -7      475.77      484.73     34.00 o 
   5  25  -7      256.92      249.85     45.30 o 
   1  27  -7      650.04      820.81     52.57 o 
   3  27  -7      245.48      302.18     44.60 o 
   3  29  -7      185.35      174.08     40.25 o 
   2   0  -6    36256.65    36438.72    247.26 o 
   6   0  -6    18503.36    18218.97    458.81 o 
  10   0  -6     2127.16     2306.06     67.81 o 
  14   0  -6     1565.71     1643.54     65.82 o 
   0   2  -6    36122.19    36045.82    317.04 o 
   2   2  -6     1294.72     1243.56     29.27 o 
   4   2  -6    11713.29    11051.86     83.33 o 
   6   2  -6     1303.42     1418.34     26.40 o 
   8   2  -6     8018.11     7921.25    114.47 o 
  10   2  -6      539.51      542.84     21.30 o 
  12   2  -6     1956.63     1981.69     47.19 o 
  14   2  -6       14.58       53.33     14.64 o 
   2   4  -6     9902.92    10282.31    102.39 o 
   4   4  -6     1233.57     1197.25     21.23 o 
   6   4  -6    14680.73    14690.49    102.17 o 
   8   4  -6     1312.98     1316.21     29.63 o 
  10   4  -6     4744.86     4907.02     72.03 o 
  12   4  -6      438.10      450.84     24.20 o 
  14   4  -6     2378.71     2463.33     66.62 o 
  16   4  -6       50.54       73.07     30.95 o 
   0   6  -6     9262.79     9381.09    125.93 o 
   2   6  -6      340.23      288.47     14.82 o 
   4   6  -6     3878.52     3849.90     56.77 o 
   6   6  -6      455.72      410.95     17.84 o 
   8   6  -6     6401.24     6440.16     69.67 o 
  10   6  -6     1148.45     1103.14     33.89 o 
  12   6  -6     2568.46     2640.65     55.78 o 
  14   6  -6      420.54      436.79     29.88 o 
  16   6  -6      458.74      449.14     54.80 o 
   2   8  -6     9020.91     8860.43     99.51 o 
   4   8  -6        6.43       15.41      7.62 o 
   6   8  -6     5836.60     5811.49     62.90 o 
   8   8  -6      759.53      724.05     23.21 o 
  10   8  -6     1384.58     1425.13     34.16 o 
  12   8  -6      606.44      612.05     28.39 o 
  14   8  -6     1208.15     1276.58     48.23 o 
   0  10  -6    10011.46    10266.31    196.43 o 
   2  10  -6      359.85      387.47     28.68 o 
   4  10  -6     2901.12     3175.10     46.73 o 
   6  10  -6      308.35      309.94     18.71 o 
   8  10  -6     1885.94     1921.88     48.08 o 
  10  10  -6      456.46      455.29     20.71 o 
  12  10  -6      767.55      785.95     27.92 o 
  14  10  -6      135.12      125.18     22.94 o 
   2  12  -6     2819.42     3141.13     50.60 o 
   4  12  -6      458.55      423.64     21.06 o 
   6  12  -6     3230.43     3465.05     71.31 o 
   8  12  -6       66.36       32.99     11.18 o 
  10  12  -6     1333.27     1340.31     39.78 o 
  12  12  -6      111.44      121.24     17.64 o 
  14  12  -6      645.46      712.11     62.61 o 
   0  14  -6     4207.99     4619.56    103.91 o 
   2  14  -6      163.79      166.55     16.96 o 
   4  14  -6     1639.11     1813.32     42.53 o 
   6  14  -6       72.43       46.04     11.52 o 
   8  14  -6     2149.01     2257.03     50.96 o 
  10  14  -6       52.22       18.23     17.32 o 
  12  14  -6     1101.06     1046.42     65.07 o 
  14  14  -6       35.92       33.74     14.31 o 
   2  16  -6     2857.99     2720.32     75.27 o 
   4  16  -6       21.50       23.62     13.40 o 
   6  16  -6     1944.69     1998.56     45.94 o 
   8  16  -6      118.12       83.41     17.40 o 
  10  16  -6      719.82      721.21     52.02 o 
  12  16  -6       20.74       34.42     14.29 o 
  14  16  -6      543.08      504.77     32.57 o 
   0  18  -6     3640.88     3787.66    130.14 o 
   2  18  -6      143.56      133.34     20.19 o 
   4  18  -6     1946.48     1890.08     54.68 o 
   6  18  -6      365.79      315.66     20.55 o 
   8  18  -6     1040.80     1092.86     43.52 o 
  10  18  -6      103.58       98.49     17.46 o 
  12  18  -6      579.54      563.65     40.43 o 
   2  20  -6     1385.66     1291.61     55.88 o 
   4  20  -6       41.61       12.54     12.66 o 
   6  20  -6     1637.75     1675.06     44.78 o 
   8  20  -6       98.98      130.29     20.08 o 
  10  20  -6      434.75      450.15     31.00 o 
  12  20  -6       18.60        9.31     18.68 o 
   0  22  -6     1652.62     1652.38     90.79 o 
   2  22  -6      146.92      193.23     26.37 o 
   4  22  -6     1269.77     1249.43     47.67 o 
   6  22  -6      114.62      137.62     16.35 o 
   8  22  -6      701.15      670.11     37.01 o 
  10  22  -6       95.15       54.13     17.60 o 
  12  22  -6      215.96      159.06     33.86 o 
   2  24  -6      712.93      763.69     99.70 o 
   4  24  -6       30.77       42.74     12.54 o 
   6  24  -6      422.48      455.86     31.82 o 
   8  24  -6       80.41       98.50     20.15 o 
  10  24  -6       77.79       20.47     24.15 o 
   0  26  -6      470.89      397.78     51.23 o 
   2  26  -6        0.06       -5.12     16.67 o 
   4  26  -6      204.51      213.21     23.53 o 
   6  26  -6      210.72      248.25     26.48 o 
   8  26  -6      108.23       73.29     31.77 o 
   2  28  -6       24.66       -1.42     39.25 o 
   4  28  -6       50.40       26.61     17.06 o 
   6  28  -6      131.32      117.12     35.09 o 
   0  30  -6       63.88      -34.53     34.53 o 
   2  30  -6       19.46       12.10     28.04 o 
   2  32  -6      128.78      174.77     39.92 o 
   1   1  -5     7546.54     7971.87     81.05 o 
   3   1  -5    10898.61    11192.82     61.54 o 
   5   1  -5    10398.63    10795.52     68.51 o 
   7   1  -5     5629.10     5569.23     51.80 o 
   9   1  -5     1803.59     1719.09     31.43 o 
  11   1  -5     1284.24     1233.53     24.33 o 
  13   1  -5     1111.47     1069.15     30.68 o 
  15   1  -5      839.52      866.76     44.76 o 
  17   1  -5      234.70      262.51     30.39 o 
   1   3  -5     7599.08     7552.99     50.23 o 
   3   3  -5    13668.15    13159.87    100.83 o 
   5   3  -5     9914.10     9668.49     92.49 o 
   7   3  -5     5923.44     5794.26     48.00 o 
   9   3  -5     1038.28     1105.71     26.44 o 
  11   3  -5     1597.99     1627.50     31.85 o 
  13   3  -5     1210.02     1188.05     40.59 o 
  15   3  -5      319.01      322.23     22.75 o 
  17   3  -5      333.72      420.78     52.34 o 
   1   5  -5    12179.58    12748.89     83.32 o 
   3   5  -5     9693.97     9800.06    104.04 o 
   5   5  -5     7182.56     7909.73     63.97 o 
   7   5  -5     8057.61     7977.39     73.07 o 
   9   5  -5     2153.51     2268.99     38.80 o 
  11   5  -5     1721.30     1713.37     36.35 o 
  13   5  -5      541.73      567.60     31.23 o 
  15   5  -5      773.18      813.09     32.98 o 
   1   7  -5     5821.76     5965.47     53.74 o 
   3   7  -5     6671.49     6715.83     61.91 o 
   5   7  -5     6573.86     6580.69     53.95 o 
   7   7  -5     3199.83     3367.60     45.73 o 
   9   7  -5     2529.08     2512.06     42.08 o 
  11   7  -5     1979.57     1937.88     39.32 o 
  13   7  -5     1553.55     1563.53     37.80 o 
  15   7  -5      194.98      203.07     20.92 o 
   1   9  -5     7823.27     7810.35     97.02 o 
   3   9  -5     3275.92     3270.03     38.09 o 
   5   9  -5     2777.90     2958.59     34.40 o 
   7   9  -5     6646.70     6527.49     67.75 o 
   9   9  -5     3350.91     3423.04     50.39 o 
  11   9  -5     2287.37     2210.56     42.94 o 
  13   9  -5      892.34      904.46     32.63 o 
  15   9  -5     1075.74     1127.93     44.00 o 
   1  11  -5     4876.81     4884.59     67.48 o 
   3  11  -5     1912.73     1942.55     35.78 o 
   5  11  -5     1805.00     1846.93     32.95 o 
   7  11  -5     1677.23     1617.98     33.05 o 
   9  11  -5     2149.02     2121.69     40.28 o 
  11  11  -5     1568.10     1725.55     42.59 o 
  13  11  -5     1465.84     1348.66     39.97 o 
  15  11  -5      170.08      189.40     21.71 o 
   1  13  -5     7160.64     7395.17     77.34 o 
   3  13  -5     2686.57     2883.71     74.94 o 
   5  13  -5     1325.95     1352.86     29.25 o 
   7  13  -5     3508.90     3516.90     50.62 o 
   9  13  -5      614.49      710.40     26.74 o 
  11  13  -5     1255.97     1196.01     36.22 o 
  13  13  -5      340.57      393.33     23.58 o 
  15  13  -5      804.29      851.18     49.66 o 
   1  15  -5     3346.27     3583.01     80.03 o 
   3  15  -5     1040.51     1083.12     43.52 o 
   5  15  -5     1953.22     1856.99     41.05 o 
   7  15  -5      458.13      522.89     19.70 o 
   9  15  -5     1766.25     1770.83     47.94 o 
  11  15  -5      276.47      302.71     20.74 o 
  13  15  -5      455.40      399.54     23.88 o 
  15  15  -5       70.05       66.34     19.87 o 
   1  17  -5     1011.92     1056.32     60.63 o 
   3  17  -5     1001.13     1005.42     43.69 o 
   5  17  -5     1421.17     1452.88     37.72 o 
   7  17  -5     2477.65     2527.73     46.11 o 
   9  17  -5      531.93      577.93     26.50 o 
  11  17  -5      673.64      688.19     29.53 o 
  13  17  -5      469.86      433.36     25.54 o 
  15  17  -5      198.76      192.26     40.39 o 
   1  19  -5      906.34     1007.38     46.08 o 
   3  19  -5      851.73      805.52     54.88 o 
   5  19  -5      528.48      512.32     24.47 o 
   7  19  -5      716.24      805.20     29.63 o 
   9  19  -5      961.17      968.04     34.13 o 
  11  19  -5      467.82      454.53     25.32 o 
  13  19  -5      162.63      104.45     17.86 o 
   1  21  -5     1645.46     1619.62    102.08 o 
   3  21  -5     1315.48     1314.91     94.70 o 
   5  21  -5     1835.50     1985.54     46.90 o 
   7  21  -5      310.91      306.64     25.16 o 
   9  21  -5      125.57      150.12     19.82 o 
  11  21  -5       97.90       62.99     20.20 o 
   1  23  -5     1843.47     1831.03     66.36 o 
   3  23  -5     1535.49     1441.07     87.52 o 
   5  23  -5      233.50      291.78     24.73 o 
   7  23  -5      643.21      638.40     34.98 o 
   9  23  -5       64.44      116.57     32.07 o 
  11  23  -5       48.72       56.26     20.87 o 
   1  25  -5      642.04      570.97     39.52 o 
   3  25  -5      778.32      714.05     44.40 o 
   5  25  -5     1659.99     1705.38     55.03 o 
   7  25  -5      336.23      379.98     35.28 o 
   9  25  -5      268.35      228.99     24.22 o 
   1  27  -5      444.78      451.49     50.72 o 
   3  27  -5      311.41      387.33     35.44 o 
   5  27  -5      664.50      741.14     50.67 o 
   7  27  -5      435.23      491.93     41.78 o 
   9  27  -5      338.22      280.82     41.83 o 
   1  29  -5      103.25      132.68     30.71 o 
   3  29  -5      436.35      431.01     38.11 o 
   5  29  -5      212.47      197.58     29.45 o 
   7  29  -5      199.07      238.79     39.71 o 
   9  29  -5      247.44      381.36     48.67 o 
   1  31  -5      164.56      180.31     28.98 o 
   3  31  -5      178.45      174.18     28.09 o 
   7  31  -5      159.32      137.85     36.07 o 
   1  33  -5       95.68       89.66     32.77 o 
   0   0  -4     6046.22     5893.11    111.27 o 
   4   0  -4    73147.93    73566.83    427.33 o 
   8   0  -4     7376.83     7136.09     81.79 o 
  12   0  -4     3397.45     3500.15     82.07 o 
  16   0  -4      688.34      650.12     53.20 o 
   2   2  -4    20956.02    20835.47    134.61 o 
   4   2  -4      762.85      846.28     17.57 o 
   6   2  -4    14104.85    14018.24     96.52 o 
   8   2  -4     1329.23     1325.31     38.78 o 
  10   2  -4     3076.33     2932.05     35.06 o 
  12   2  -4      500.40      468.06     19.21 o 
  14   2  -4     1231.87     1208.86     39.76 o 
  16   2  -4        8.16      -10.70     12.04 o 
   0   4  -4    11949.84    11418.54    142.16 o 
   2   4  -4      948.88     1059.50     17.35 o 
   4   4  -4    37872.41    37902.76    239.54 o 
   6   4  -4     3874.34     3996.99     39.62 o 
   8   4  -4     5124.72     4915.37     43.93 o 
  10   4  -4      135.34      137.54      9.66 o 
  12   4  -4     3317.50     3319.63     59.43 o 
  14   4  -4      134.41      149.37     16.69 o 
  16   4  -4     1131.92     1139.78     39.27 o 
   2   6  -4     6249.74     5680.50     47.21 o 
   4   6  -4     3855.02     4171.11     47.68 o 
   6   6  -4     6284.28     5905.44     46.74 o 
   8   6  -4      837.58      877.11     22.65 o 
  10   6  -4     6073.19     6067.02     66.40 o 
  12   6  -4      460.82      480.25     20.11 o 
  14   6  -4     1573.72     1496.04     62.75 o 
  16   6  -4       68.66       91.94     23.03 o 
   0   8  -4    11463.30    11537.34    173.43 o 
   2   8  -4     1405.41     1352.98     22.03 o 
   4   8  -4     7478.57     6993.80     63.29 o 
   6   8  -4      103.51      133.31     10.28 o 
   8   8  -4     7773.26     7758.22     73.55 o 
  10   8  -4      261.53      303.14     15.72 o 
  12   8  -4     2946.06     2968.14     49.20 o 
  14   8  -4      183.47      175.81     19.94 o 
  16   8  -4      816.65      795.99     48.26 o 
   2  10  -4    13134.67    13882.24    146.34 o 
   4  10  -4      887.35     1101.83     23.08 o 
   6  10  -4     3327.80     3487.16     46.46 o 
   8  10  -4      319.25      286.58     14.81 o 
  10  10  -4     3289.88     3400.06     50.46 o 
  12  10  -4      110.66       98.24     12.90 o 
  14  10  -4      558.03      618.74     27.50 o 
  16  10  -4       46.25       31.54     16.99 o 
   0  12  -4    29088.86    28727.35    258.65 o 
   2  12  -4       18.99       19.29      8.71 o 
   4  12  -4     4602.63     4644.47     51.38 o 
   6  12  -4      165.86      162.09     11.25 o 
   8  12  -4     4887.53     4757.34     84.08 o 
  10  12  -4      255.27      220.88     16.31 o 
  12  12  -4     1259.18     1213.87     36.12 o 
  14  12  -4      144.33      182.31     17.28 o 
  16  12  -4      937.96     1018.00     55.15 o 
   2  14  -4     7783.85     7962.45    115.83 o 
   4  14  -4      240.88      252.49     20.69 o 
   6  14  -4     4137.87     4107.74     50.88 o 
   8  14  -4      366.44      344.19     15.65 o 
  10  14  -4     5713.59     5650.62     77.56 o 
  12  14  -4      704.67      768.83     30.07 o 
  14  14  -4     1116.07     1200.39     46.43 o 
   0  16  -4     9061.46     9487.79    189.10 o 
   2  16  -4      498.99      484.34     45.80 o 
   4  16  -4     3694.71     4001.70     81.56 o 
   6  16  -4      936.21      995.97     25.58 o 
   8  16  -4     8572.59     8548.13     81.93 o 
  10  16  -4      448.19      440.29     22.98 o 
  12  16  -4     2371.37     2435.03     58.16 o 
  14  16  -4      175.26      182.08     21.63 o 
   2  18  -4    13135.76    13604.27    172.62 o 
   4  18  -4     2245.27     2328.59     63.68 o 
   6  18  -4     5947.83     5978.24     76.66 o 
   8  18  -4      147.78      165.36     15.70 o 
  10  18  -4     3057.57     3066.97     71.31 o 
  12  18  -4       19.81       20.09     13.92 o 
  14  18  -4      397.11      398.32     30.09 o 
   0  20  -4    14684.88    15186.66    270.28 o 
   2  20  -4       18.66       97.58     23.96 o 
   4  20  -4     8546.15     8774.15    217.58 o 
   6  20  -4     1210.72     1208.22     36.25 o 
   8  20  -4     1857.08     1790.24     52.43 o 
  10  20  -4      219.10      263.89     20.07 o 
  12  20  -4      287.45      307.01     26.37 o 
  14  20  -4       22.69       15.99     30.65 o 
   2  22  -4     7888.48     7909.53    134.74 o 
   4  22  -4      721.30      687.56     38.92 o 
   6  22  -4     3059.77     3181.57     68.71 o 
   8  22  -4     1350.62     1368.41     47.90 o 
  10  22  -4     1126.13     1181.02     59.85 o 
  12  22  -4       92.23       74.60     16.69 o 
   0  24  -4      654.04      664.51     56.03 o 
   2  24  -4      937.62      879.68     55.47 o 
   4  24  -4     2103.37     2215.72     71.16 o 
   6  24  -4      432.97      441.96     38.46 o 
   8  24  -4     1354.63     1395.06     49.72 o 
  10  24  -4      548.73      580.75     34.25 o 
  12  24  -4      676.75      741.18     74.33 o 
   2  26  -4      525.85      568.16     42.71 o 
   4  26  -4      132.44      110.58     22.45 o 
   6  26  -4      934.86      962.16     58.90 o 
   8  26  -4      299.85      356.52     27.90 o 
  10  26  -4      782.46      752.86     51.44 o 
   0  28  -4      209.73      234.06     39.59 o 
   2  28  -4       30.71       -7.41     18.53 o 
   4  28  -4      485.56      506.64     31.65 o 
   6  28  -4        2.78       38.77     50.18 o 
   8  28  -4       91.45      115.48     28.57 o 
   2  30  -4      263.20      257.93     30.51 o 
   4  30  -4       62.38       69.03     22.55 o 
   6  30  -4       95.98      154.42     29.99 o 
   8  30  -4       41.29       60.65     26.56 o 
   0  32  -4       14.30       54.73     33.84 o 
   2  32  -4       51.83       61.01     21.76 o 
   4  32  -4       65.01       76.67     34.67 o 
   2  34  -4       61.63      -23.52     30.64 o 
   1   1  -3     7060.00     7012.63    187.90 o 
   3   1  -3    19824.68    20278.82    113.62 o 
   5   1  -3    23723.75    24718.30    201.71 o 
   7   1  -3     1079.71     1078.97     20.84 o 
   9   1  -3     6818.38     7122.09     84.15 o 
  11   1  -3     5421.87     5407.54     49.03 o 
  13   1  -3     2543.77     2534.72     49.55 o 
  15   1  -3     1748.62     1881.31     46.30 o 
  17   1  -3     1245.99     1382.87     69.40 o 
   1   3  -3      486.81      459.91      9.69 o 
   3   3  -3    17316.39    17246.45    113.60 o 
   5   3  -3    19197.93    19811.40    118.15 o 
   7   3  -3    10697.55    10397.13    106.20 o 
   9   3  -3     4871.63     4801.77     46.28 o 
  11   3  -3     5091.10     5030.98     50.79 o 
  13   3  -3     2531.05     2581.57     56.95 o 
  15   3  -3      945.35      962.74     33.71 o 
  17   3  -3      694.51      773.13     49.76 o 
   1   5  -3    15105.52    16807.98     96.83 o 
   3   5  -3    50022.01    52201.11    310.67 o 
   5   5  -3    22944.72    24685.12    144.29 o 
   7   5  -3     3569.63     4050.70     60.50 o 
   9   5  -3    11130.89    11437.04     79.11 o 
  11   5  -3     3295.85     3242.49     46.57 o 
  13   5  -3      833.46      794.98     27.52 o 
  15   5  -3      483.21      566.68     53.55 o 
  17   5  -3      652.88      707.57     38.95 o 
   1   7  -3    39185.25    41510.73    252.84 o 
   3   7  -3    29197.68    30626.06    197.62 o 
   5   7  -3    15283.34    16052.88    164.88 o 
   7   7  -3     5440.58     5393.16     71.97 o 
   9   7  -3     1952.50     2026.85     39.19 o 
  11   7  -3     1771.93     1817.27     40.47 o 
  13   7  -3      900.18      895.53     29.41 o 
  15   7  -3      538.37      554.30     38.98 o 
  17   7  -3      398.34      429.61     37.47 o 
   1   9  -3    35869.78    38576.75    250.15 o 
   3   9  -3    30571.12    30721.01    287.68 o 
   5   9  -3    15303.55    16155.32    118.22 o 
   7   9  -3     5424.58     5802.56     58.58 o 
   9   9  -3     9415.28     9634.01     93.38 o 
  11   9  -3     3379.45     3429.84     55.16 o 
  13   9  -3      696.76      659.09     26.33 o 
  15   9  -3      803.27      941.91     88.67 o 
  17   9  -3      440.74      440.90     53.04 o 
   1  11  -3     7152.21     7341.76     98.08 o 
   3  11  -3     4554.02     4771.52    119.39 o 
   5  11  -3     7328.24     7832.04     65.93 o 
   7  11  -3     7457.19     7726.37     95.32 o 
   9  11  -3     7237.33     7509.74     67.71 o 
  11  11  -3     3459.22     3306.03     55.57 o 
  13  11  -3     1701.79     1697.22     41.78 o 
  15  11  -3      421.63      422.69     36.20 o 
  17  11  -3      428.88      492.37     59.76 o 
   1  13  -3    11114.72    10993.73    131.89 o 
   3  13  -3     8139.07     8349.64    110.40 o 
   5  13  -3     4308.66     4422.73     70.81 o 
   7  13  -3     8068.52     7917.01     88.80 o 
   9  13  -3     6360.26     5863.81    110.65 o 
  11  13  -3     2817.83     2876.42     52.88 o 
  13  13  -3      651.31      652.50     29.78 o 
  15  13  -3     1171.87     1177.14     58.27 o 
   1  15  -3     9823.98     9695.31    127.06 o 
   3  15  -3     7072.92     7017.78    104.50 o 
   5  15  -3     1720.17     1921.66     62.72 o 
   7  15  -3      713.79      723.78     20.38 o 
   9  15  -3     2317.14     2387.46     46.77 o 
  11  15  -3      730.70      751.97     27.94 o 
  13  15  -3      825.61      902.50     57.71 o 
  15  15  -3      438.11      413.26     38.37 o 
   1  17  -3     8818.53     9487.76    130.17 o 
   3  17  -3     3990.25     4137.59     99.16 o 
   5  17  -3      862.27      953.87     31.61 o 
   7  17  -3     3039.16     2943.54     43.25 o 
   9  17  -3     1894.52     1874.95     42.90 o 
  11  17  -3      610.32      617.49     26.22 o 
  13  17  -3       82.67       67.02     15.57 o 
  15  17  -3      482.90      478.39     32.50 o 
   1  19  -3      487.85      498.92     29.21 o 
   3  19  -3      998.95      994.15    113.20 o 
   5  19  -3     1479.45     1508.09     41.61 o 
   7  19  -3      872.98      844.74     35.05 o 
   9  19  -3     2787.17     2966.28     55.76 o 
  11  19  -3      549.23      551.93     25.66 o 
  13  19  -3      202.57      244.33     28.22 o 
  15  19  -3      272.91      275.24     63.25 o 
   1  21  -3      342.93      298.18     25.14 o 
   3  21  -3      300.51      276.14     29.25 o 
   5  21  -3      443.17      439.89     24.76 o 
   7  21  -3     1183.22     1195.88     64.04 o 
   9  21  -3      721.83      704.29     33.14 o 
  11  21  -3      721.56      748.69     37.90 o 
  13  21  -3      457.15      536.78     35.63 o 
  15  21  -3      165.61      185.87     40.90 o 
   1  23  -3      550.63      638.76     54.20 o 
   3  23  -3      861.44      995.96     63.13 o 
   5  23  -3      798.04      805.83     34.00 o 
   7  23  -3      596.07      495.59     38.54 o 
   9  23  -3      291.81      349.17     43.02 o 
  11  23  -3      243.86      276.75     34.00 o 
  13  23  -3       23.44       67.73     21.26 o 
   1  25  -3      994.04     1075.30     49.27 o 
   3  25  -3      707.92      649.18     38.66 o 
   5  25  -3     1210.24     1097.21     41.32 o 
   7  25  -3       50.86       58.22     40.72 o 
   9  25  -3      126.47      111.67     17.49 o 
  11  25  -3       28.71       32.79     20.73 o 
   1  27  -3      623.35      678.53     42.14 o 
   3  27  -3     1029.49      937.64     55.07 o 
   5  27  -3      199.79      229.94     22.11 o 
   7  27  -3      331.24      358.90     36.32 o 
   9  27  -3       65.22       80.94     25.32 o 
   1  29  -3      136.81      132.85     22.67 o 
   3  29  -3      525.99      532.44     38.70 o 
   5  29  -3      406.63      471.98     40.50 o 
   7  29  -3      160.48      134.20     25.52 o 
   9  29  -3      344.49      375.88     39.54 o 
   1  31  -3      243.14      240.58     30.58 o 
   3  31  -3      277.45      366.31     40.37 o 
   5  31  -3      340.23      428.49     41.75 o 
   7  31  -3      322.33      356.91     41.01 o 
   1  33  -3      260.67      268.30     34.81 o 
   3  33  -3      262.60      331.06     37.90 o 
   5  33  -3      171.31      265.21     46.41 o 
   1  35  -3      177.49      159.29     29.06 o 
   1  37  -3       61.09       57.04     31.93 o 
   2   0  -2    59367.87    58829.20    689.08 o 
   6   0  -2    35936.02    36114.90    233.01 o 
  10   0  -2    18530.15    17758.05    147.09 o 
  14   0  -2     2214.38     2096.35     97.40 o 
   2   2  -2     2913.15     3004.42     22.11 o 
   4   2  -2    43818.86    42958.94    260.61 o 
   6   2  -2      700.22      672.36     16.14 o 
   8   2  -2    16273.24    16363.99     78.36 o 
  10   2  -2      239.53      266.60     10.96 o 
  12   2  -2     5305.29     5035.88     59.10 o 
  14   2  -2      146.07      165.62     17.07 o 
  16   2  -2     1577.29     1539.81    138.02 o 
   2   4  -2    76795.43    72473.50    356.13 o 
   4   4  -2     4775.02     4636.94     50.86 o 
   6   4  -2    18923.76    19547.58    128.24 o 
   8   4  -2      208.23      203.49      6.11 o 
  10   4  -2    11585.44    11658.58     78.03 o 
  12   4  -2      153.28      175.06     13.18 o 
  14   4  -2     2888.25     2936.31     62.58 o 
  16   4  -2       82.69       69.06     17.23 o 
   0   6  -2    20436.29    20965.83    238.21 o 
   2   6  -2      109.51      126.40      5.61 o 
   4   6  -2    15941.01    16191.34    116.61 o 
   6   6  -2      591.21      580.00     16.82 o 
   8   6  -2     7208.23     7541.41     55.68 o 
  10   6  -2      727.94      757.99     25.71 o 
  12   6  -2     4048.46     4095.06     58.97 o 
  14   6  -2      120.03      134.39     16.35 o 
  16   6  -2     1744.71     1716.41     67.52 o 
   2   8  -2    28615.97    28077.52    159.08 o 
   4   8  -2     1777.69     2007.00     34.16 o 
   6   8  -2    18216.43    18028.05    168.69 o 
   8   8  -2      565.92      634.96     20.00 o 
  10   8  -2     7909.41     7659.54     87.81 o 
  12   8  -2      385.31      420.12     20.98 o 
  14   8  -2     1539.45     1564.33     88.19 o 
  16   8  -2       82.94       61.95     45.18 o 
   0  10  -2    15981.10    16934.26    227.42 o 
   2  10  -2      721.72      822.09     26.34 o 
   4  10  -2    24379.99    24957.96    261.48 o 
   6  10  -2       95.51       99.42      7.13 o 
   8  10  -2     7150.30     7314.24     60.41 o 
  10  10  -2      315.49      265.48     15.76 o 
  12  10  -2     1644.95     1627.91     37.81 o 
  14  10  -2       88.96       88.95     15.60 o 
  16  10  -2      558.82      483.56     62.69 o 
   2  12  -2    27195.20    28122.21    245.47 o 
   4  12  -2      791.86      840.28     23.27 o 
   6  12  -2    14271.07    14479.38    113.57 o 
   8  12  -2       94.22      113.16      7.78 o 
  10  12  -2     4587.63     4619.76    107.87 o 
  12  12  -2      177.40      164.81     14.31 o 
  14  12  -2      949.73      942.21     39.32 o 
  16  12  -2       19.14       41.37     20.81 o 
   0  14  -2    23044.04    23108.97    307.62 o 
   2  14  -2      550.39      732.29     37.74 o 
   4  14  -2    15594.11    16676.28    172.12 o 
   6  14  -2      576.93      627.99     29.94 o 
   8  14  -2     6331.56     6588.33     61.00 o 
  10  14  -2      832.84      773.79     26.12 o 
  12  14  -2     2367.12     2487.71     72.19 o 
  14  14  -2      180.15      211.60     30.74 o 
  16  14  -2      842.73      871.49     52.78 o 
   2  16  -2    10990.50    11494.95    140.18 o 
   4  16  -2       79.64       54.97     10.42 o 
   6  16  -2     7441.11     7620.53     78.68 o 
   8  16  -2      461.61      493.04     21.08 o 
  10  16  -2     5005.42     4789.12     68.17 o 
  12  16  -2      865.62      851.75     37.44 o 
  14  16  -2     1202.94     1291.91     48.24 o 
  16  16  -2       22.59       50.18     29.15 o 
   0  18  -2    13266.12    12735.16    222.96 o 
   2  18  -2      245.45      272.98     22.13 o 
   4  18  -2    11238.69    11050.37    189.04 o 
   6  18  -2      252.64      274.39     18.17 o 
   8  18  -2     6134.90     5774.85     74.84 o 
  10  18  -2      283.97      278.33     18.15 o 
  12  18  -2     1271.95     1417.22     49.56 o 
  14  18  -2      269.54      270.62     25.30 o 
   2  20  -2     9054.01     9842.99    461.99 o 
   4  20  -2     2103.26     2210.96     50.54 o 
   6  20  -2     3610.39     3663.52     67.60 o 
   8  20  -2      413.72      441.67     25.06 o 
  10  20  -2     1677.88     1649.10     41.47 o 
  12  20  -2      212.11      218.76     29.41 o 
  14  20  -2      374.09      419.36     30.48 o 
   0  22  -2     5839.03     6230.39    158.31 o 
   2  22  -2      849.98     1002.58     43.65 o 
   4  22  -2     4838.71     4921.61     98.69 o 
   6  22  -2     1209.47     1143.88     38.28 o 
   8  22  -2     2062.33     2108.32     79.07 o 
  10  22  -2      741.02      701.09     45.50 o 
  12  22  -2      891.70      852.03     40.94 o 
  14  22  -2      135.34      147.16     40.46 o 
   2  24  -2     1107.58     1212.95     49.86 o 
   4  24  -2      503.90      477.05     26.98 o 
   6  24  -2     1029.61     1007.09     51.37 o 
   8  24  -2      573.13      748.28     46.46 o 
  10  24  -2     1477.82     1465.19     65.58 o 
  12  24  -2      129.20      163.59     28.57 o 
  14  24  -2      517.76      352.87     53.23 o 
   0  26  -2      742.31      720.43     57.47 o 
   2  26  -2      494.62      379.49     31.28 o 
   4  26  -2      899.33      908.16     37.87 o 
   6  26  -2      114.37      119.60     22.29 o 
   8  26  -2      960.65     1068.61     56.48 o 
  10  26  -2      200.81      238.42     32.52 o 
  12  26  -2      529.60      548.09     62.21 o 
   2  28  -2      658.35      663.22     41.02 o 
   4  28  -2      149.80      124.43     17.53 o 
   6  28  -2      190.60      160.02     31.83 o 
   8  28  -2       22.93       39.86     31.17 o 
  10  28  -2      115.19      101.25     25.05 o 
   0  30  -2     1116.91     1115.08     75.69 o 
   2  30  -2       39.44       53.29     20.02 o 
   4  30  -2      520.69      540.35     46.21 o 
   6  30  -2       19.45       24.71     19.97 o 
   8  30  -2      108.21      128.05     25.65 o 
   2  32  -2      210.89      257.61     28.97 o 
   4  32  -2      187.71      237.08     33.17 o 
   6  32  -2      171.33      174.55     33.85 o 
   0  34  -2      228.84      206.68     38.47 o 
   2  34  -2       17.67       16.61     20.02 o 
   4  34  -2      191.05      259.49     35.16 o 
   2  36  -2      159.96      165.29     40.83 o 
   3   1  -1    26690.71    28546.42    175.10 o 
   5   1  -1    22607.72    24572.03     95.80 o 
   7   1  -1    10154.55    10644.99     53.25 o 
   9   1  -1    10657.98    10455.74     61.23 o 
  11   1  -1     4219.02     4282.16     44.89 o 
  13   1  -1     2228.54     2141.41     65.91 o 
  15   1  -1      958.73      925.21     47.34 o 
  17   1  -1      344.05      337.16     33.81 o 
   3   3  -1    75631.13    74880.96    429.36 o 
   5   3  -1     4129.90     5082.97     52.10 o 
   7   3  -1    17843.49    18563.27     89.51 o 
   9   3  -1     2990.63     2787.78     25.51 o 
  11   3  -1     3222.93     3221.25     36.53 o 
  13   3  -1     1285.24     1276.11     51.09 o 
  15   3  -1      807.31      929.79     48.79 o 
  17   3  -1      375.09      332.10     34.29 o 
   1   5  -1    97599.78    89934.47    560.13 o 
   3   5  -1    15266.66    15654.69    209.82 o 
   5   5  -1    30221.56    30714.96    244.30 o 
   7   5  -1     5878.14     6046.89     47.06 o 
   9   5  -1     6447.35     6591.76     88.75 o 
  11   5  -1      494.16      455.48     17.96 o 
  13   5  -1     3129.22     3203.79     55.68 o 
  15   5  -1      252.36      309.83     38.39 o 
  17   5  -1      278.61      252.47     30.25 o 
   1   7  -1    12353.51    11808.93    109.16 o 
   3   7  -1     5613.43     6110.48     67.20 o 
   5   7  -1     7279.33     6945.28     59.74 o 
   7   7  -1    16595.07    16567.22    158.45 o 
   9   7  -1     4783.77     4474.23     83.20 o 
  11   7  -1     6802.16     6855.58    115.13 o 
  13   7  -1      651.61      692.39     25.16 o 
  15   7  -1     2425.12     2464.03     79.20 o 
  17   7  -1      113.51      153.16     21.35 o 
   1   9  -1    12243.97    11791.55    116.28 o 
   3   9  -1    23064.80    25921.99    149.76 o 
   5   9  -1    24196.49    25396.98    205.42 o 
   7   9  -1    15073.09    15094.56    141.29 o 
   9   9  -1     7286.69     7271.01     87.20 o 
  11   9  -1     3397.72     3293.61     49.83 o 
  13   9  -1     5330.50     5200.86     84.89 o 
  15   9  -1      250.79      270.42     29.97 o 
  17   9  -1      534.81      585.22     44.12 o 
   1  11  -1     7116.75     8110.82     95.93 o 
   3  11  -1    16505.13    17085.93    161.17 o 
   5  11  -1    15840.71    16494.75    135.75 o 
   7  11  -1     9161.70     9288.92     70.85 o 
   9  11  -1     1744.88     1748.03     48.13 o 
  11  11  -1     2024.39     2091.06     39.97 o 
  13  11  -1     1872.68     1812.25     70.66 o 
  15  11  -1     1663.47     1529.89    110.65 o 
  17  11  -1      346.92      380.34     37.42 o 
   1  13  -1    18617.70    19362.88    185.69 o 
   3  13  -1    20146.24    20473.49    193.31 o 
   5  13  -1    27945.52    28206.18    272.91 o 
   7  13  -1     2982.89     2844.77     28.52 o 
   9  13  -1     2549.67     2399.62     78.22 o 
  11  13  -1     2114.21     2058.09     40.46 o 
  13  13  -1     1435.44     1381.03     46.04 o 
  15  13  -1      593.39      677.05     67.09 o 
   1  15  -1     3280.38     3272.31     73.75 o 
   3  15  -1    12217.63    13165.11    147.36 o 
   5  15  -1    12095.95    11922.12    135.87 o 
   7  15  -1     4512.14     4810.14     75.69 o 
   9  15  -1     1168.31     1246.50     36.15 o 
  11  15  -1      696.89      696.56     32.19 o 
  13  15  -1     1404.19     1381.54     47.00 o 
  15  15  -1      562.05      531.64     32.55 o 
   1  17  -1     2742.49     2915.77     63.78 o 
   3  17  -1     9887.81    10595.59    134.02 o 
   5  17  -1     4525.78     4476.80     75.10 o 
   7  17  -1     5780.27     5775.36     72.12 o 
   9  17  -1     1698.41     1848.91     39.09 o 
  11  17  -1     2557.34     2541.49     62.53 o 
  13  17  -1      933.39      867.17     42.23 o 
  15  17  -1      243.26      243.84     25.27 o 
   1  19  -1     1338.77     1156.83     42.26 o 
   3  19  -1      978.59      986.78     38.44 o 
   5  19  -1     5625.62     5636.44     79.47 o 
   7  19  -1     1069.09     1112.28     32.23 o 
   9  19  -1     1002.60      941.88     29.08 o 
  11  19  -1      969.90      950.88     39.43 o 
  13  19  -1     1538.34     1459.44     51.46 o 
  15  19  -1      469.09      530.62     34.66 o 
   1  21  -1     3886.30     4179.08     85.76 o 
   3  21  -1     1582.75     1763.11     54.19 o 
   5  21  -1      734.24      716.40     28.84 o 
   7  21  -1     1506.78     1409.64     56.72 o 
   9  21  -1     1196.15     1273.24     73.66 o 
  11  21  -1     1104.98     1090.04     52.16 o 
  13  21  -1      590.33      676.59     37.10 o 
  15  21  -1      360.20      358.95     50.15 o 
   1  23  -1     1850.38     1746.57     57.77 o 
   3  23  -1     1359.90     1373.81     50.75 o 
   5  23  -1     1785.82     1794.23     49.63 o 
   7  23  -1      862.17      905.45     47.57 o 
   9  23  -1      409.64      367.86     32.78 o 
  11  23  -1      412.16      409.51     57.92 o 
  13  23  -1      399.10      369.67     36.74 o 
  15  23  -1      167.73      161.92     39.69 o 
   1  25  -1     3384.56     3345.55     83.61 o 
   3  25  -1     1007.56     1110.70     47.75 o 
   5  25  -1      659.64      642.25     30.63 o 
   7  25  -1     1152.22     1091.44     84.92 o 
   9  25  -1      810.12      819.64     63.05 o 
  11  25  -1      199.54      296.48     34.09 o 
  13  25  -1      106.48      136.01     43.90 o 
   1  27  -1     1197.43     1394.09     91.67 o 
   3  27  -1     1826.94     1676.25     50.15 o 
   5  27  -1      628.12      709.81     43.70 o 
   7  27  -1     1159.19     1155.61    103.19 o 
   9  27  -1      278.30      273.81     45.42 o 
  11  27  -1      214.04      214.04     30.73 o 
   1  29  -1     1163.25     1126.06     51.85 o 
   3  29  -1       68.92      138.73     18.63 o 
   5  29  -1      513.22      531.22     44.90 o 
   7  29  -1      484.33      522.46     61.66 o 
   9  29  -1      422.19      426.93     40.26 o 
   1  31  -1      285.15      336.11     34.07 o 
   3  31  -1       83.77       74.06     16.93 o 
   5  31  -1      344.97      348.74     36.08 o 
   7  31  -1      156.47      229.91     31.71 o 
   9  31  -1      316.50      376.08     54.62 o 
   1  33  -1       61.75       58.24     19.42 o 
   3  33  -1      151.43      126.95     27.56 o 
   5  33  -1        2.69      -11.18     21.43 o 
   7  33  -1      177.81      195.71     42.18 o 
   1  35  -1       80.27       82.11     20.23 o 
   3  35  -1      103.20      158.28     28.27 o 
   5  35  -1       18.19       48.58     34.53 o 
   1  37  -1       19.93       15.59     19.20 o 
   4   0   0   126162.90   114169.51    774.34 o 
   8   0   0    40492.21    45563.54    333.90 o 
  12   0   0     2182.29     1978.66     84.22 o 
  16   0   0      566.75      673.19     60.43 o 
   4   2   0    86875.03    81062.91    442.87 o 
   6   2   0    44519.19    44713.82    205.23 o 
   8   2   0    19122.29    21069.80    144.30 o 
  10   2   0    11865.24    11884.12    112.87 o 
  12   2   0        0.23       18.91     12.26 o 
  14   2   0     2843.25     2918.81     79.89 o 
  16   2   0        2.66      -11.96     18.01 o 
  18   2   0      462.04      470.10     40.47 o 
   2   4   0     7374.53     6658.75     70.84 o 
   4   4   0    17387.86    16537.56     95.14 o 
   6   4   0    18258.71    19615.54    138.40 o 
   8   4   0    92282.94    83876.21    601.98 o 
  10   4   0     5864.29     5893.02     61.55 o 
  12   4   0    13859.95    13950.86    382.38 o 
  14   4   0       55.41       45.93     16.05 o 
  16   4   0      843.63      900.37     49.16 o 
  18   4   0      185.63      173.24     27.86 o 
   2   6   0      606.99      554.67     18.05 o 
   4   6   0     9613.99     9390.77    132.22 o 
   6   6   0    27886.15    28067.79    224.18 o 
   8   6   0     7899.44     7650.42    125.51 o 
  10   6   0    13804.77    14061.87    192.63 o 
  12   6   0     3496.29     3418.54     91.79 o 
  14   6   0     5695.29     5807.20    116.91 o 
  16   6   0     1800.73     1739.77     55.24 o 
  18   6   0      579.83      561.36     64.31 o 
   0   8   0    95185.00    83544.92    836.99 o 
   2   8   0     2490.36     2275.53     29.64 o 
   4   8   0    27134.85    27618.04    171.66 o 
   6   8   0     1378.34     1511.72     31.44 o 
   8   8   0     5532.61     4966.38     67.29 o 
  10   8   0     2508.69     2586.24     39.08 o 
  12   8   0     3858.81     3951.39     69.03 o 
  14   8   0      703.84      648.85     40.67 o 
  16   8   0     1548.92     1489.29     64.02 o 
   2  10   0     8236.87     7924.26     71.96 o 
   4  10   0     6974.31     7797.81     68.21 o 
   6  10   0     9702.12     9746.98    104.80 o 
   8  10   0     4225.02     4304.17    116.64 o 
  10  10   0       93.45      121.31     12.32 o 
  12  10   0      660.27      665.95     29.98 o 
  14  10   0     2824.32     2864.93     83.02 o 
  16  10   0      282.48      268.53     31.79 o 
   0  12   0     4798.91     5071.83    104.71 o 
   2  12   0     1850.27     2199.82     45.30 o 
   4  12   0    12439.95    12367.18    138.98 o 
   6  12   0      947.53      900.37     20.43 o 
   8  12   0     3135.83     2855.91     40.78 o 
  10  12   0      151.82      155.09     10.69 o 
  12  12   0     3811.67     4034.38     74.39 o 
  14  12   0      109.38      119.54     18.63 o 
  16  12   0      788.07      813.50     49.37 o 
   2  14   0      179.22       84.70     11.58 o 
   4  14   0      290.87      341.07     18.62 o 
   6  14   0    12298.11    11106.76    128.09 o 
   8  14   0      329.90      333.05     14.77 o 
  10  14   0     2051.23     2236.85     64.46 o 
  12  14   0      619.49      603.03     50.97 o 
  14  14   0     2550.74     2368.70     61.37 o 
  16  14   0        0.79       16.05     20.90 o 
   0  16   0      408.62      375.70     31.69 o 
   2  16   0      596.66      558.47     26.73 o 
   4  16   0    10741.67    10208.51    103.59 o 
   6  16   0     1439.76     1465.77     49.79 o 
   8  16   0     1547.61     1623.69     33.11 o 
  10  16   0      369.31      394.87     43.52 o 
  12  16   0     2628.47     2498.66     75.18 o 
  14  16   0        1.28       -4.63     12.69 o 
  16  16   0      466.17      468.49     58.10 o 
   2  18   0     8612.86     8634.52    119.06 o 
   4  18   0      218.69      214.92     15.67 o 
   6  18   0     7051.18     7192.83    119.30 o 
   8  18   0     1378.52     1391.89     37.10 o 
  10  18   0      939.11      956.03     37.45 o 
  12  18   0      216.52      254.35     22.92 o 
  14  18   0      841.59      851.30     45.04 o 
   0  20   0     8351.84     8615.82    176.90 o 
   2  20   0      207.09      234.33     21.39 o 
   4  20   0     5643.42     5762.11     80.33 o 
   6  20   0        0.57       15.18     14.88 o 
   8  20   0     2126.30     2251.15     56.86 o 
  10  20   0      223.81      198.10     25.04 o 
  12  20   0      615.15      607.81     33.43 o 
  14  20   0       57.86      113.53     20.60 o 
   2  22   0     8480.09     8239.39    125.76 o 
   4  22   0      256.64      302.39     20.01 o 
   6  22   0     4206.56     3975.52     92.58 o 
   8  22   0        2.55        3.94     16.10 o 
  10  22   0      474.04      401.99     33.75 o 
  12  22   0      618.57      671.16     43.82 o 
  14  22   0       75.66      104.19     19.06 o 
   0  24   0     6636.85     6748.36    165.93 o 
   2  24   0       47.64       22.50     35.47 o 
   4  24   0      879.19      972.40     34.96 o 
   6  24   0     1436.50     1231.66     53.48 o 
   8  24   0      670.77      663.30     67.43 o 
  10  24   0      242.65      290.66     31.06 o 
  12  24   0      237.31      238.20     31.21 o 
  14  24   0       92.60       82.01     30.89 o 
   2  26   0      769.12      830.08     41.83 o 
   4  26   0      674.64      801.78     33.41 o 
   6  26   0      514.21      504.88     37.99 o 
   8  26   0      379.43      236.19     29.90 o 
  10  26   0      562.81      578.19     43.20 o 
  12  26   0       79.86       81.99     23.29 o 
   0  28   0      153.81      172.99     32.38 o 
   2  28   0       64.37       26.93     15.44 o 
   4  28   0        7.68        5.76     11.71 o 
   6  28   0      128.80      118.47     25.66 o 
   8  28   0      708.77      681.25     45.67 o 
  10  28   0        0.87       27.97     20.74 o 
   2  30   0      264.66      298.98     26.50 o 
   4  30   0      123.19      161.72     26.23 o 
   6  30   0      351.47      325.26     33.05 o 
   8  30   0        2.41       -5.70     19.95 o 
  10  30   0      152.40      132.76     39.59 o 
   0  32   0      607.63      737.55     61.74 o 
   2  32   0       48.97       34.06     14.50 o 
   4  32   0      141.37      120.96     21.93 o 
   6  32   0        5.18       41.58     21.45 o 
   8  32   0       61.05       14.98     43.02 o 
   2  34   0      214.49      219.88     29.56 o 
   4  34   0       22.38       24.23     18.46 o 
   6  34   0       74.01       74.24     31.37 o 
   2  36   0        3.05       14.77     18.80 o 
   4  36   0       96.85      163.66     37.16 o 
   3   1   1    31586.10    33225.08    173.39 o 
   7   1   1     9358.87     9048.37    150.77 o 
   9   1   1    10106.50     9903.30    124.01 o 
  11   1   1     4321.97     4241.14     83.81 o 
  13   1   1     2067.15     2085.52     65.06 o 
  15   1   1     1056.73     1021.83     56.61 o 
  17   1   1      343.92      394.77     36.00 o 
   1   3   1    37188.95    35050.23    243.56 o 
   3   3   1    82947.55    82592.10    628.85 o 
   9   3   1     2632.83     2539.92     81.89 o 
  11   3   1     3906.01     3868.87     87.03 o 
  13   3   1      937.41      843.03     86.43 o 
  15   3   1      865.22      910.07     46.30 o 
  17   3   1      372.18      398.78     35.34 o 
   1   5   1    94857.70    84777.28    749.50 o 
   9   5   1     6791.87     7046.38    105.28 o 
  11   5   1      805.41      812.13     37.62 o 
  13   5   1     3453.02     3499.39     69.50 o 
  15   5   1      157.70      247.55     28.88 o 
  17   5   1      315.18      335.25     52.04 o 
   1   7   1    10569.56     9658.61     89.44 o 
   3   7   1     5513.10     5482.52    101.02 o 
   5   7   1     7265.02     7198.98    127.18 o 
   7   7   1    15903.05    14995.74    158.36 o 
   9   7   1     5404.32     5030.63     88.35 o 
  11   7   1     7500.30     7534.38    217.30 o 
  13   7   1      359.84      432.06     33.75 o 
  15   7   1     2727.05     2522.32     67.16 o 
  17   7   1       98.42      105.11     23.83 o 
   1   9   1    12619.20    11769.89    168.11 o 
   3   9   1    22130.80    24046.65    207.58 o 
   5   9   1    23839.85    24684.19    316.54 o 
   7   9   1    14362.31    13943.89    171.07 o 
   9   9   1     7122.23     7406.72    164.97 o 
  11   9   1     3539.71     3498.80     80.51 o 
  13   9   1     5438.93     5506.72    111.72 o 
  15   9   1      303.04      341.87     34.19 o 
  17   9   1      642.97      628.28     44.17 o 
   1  11   1     7666.24     8501.87    142.67 o 
   3  11   1    16972.41    17153.31    167.28 o 
   5  11   1    14017.83    13850.55    151.59 o 
   7  11   1     9127.14     9014.87     80.16 o 
   9  11   1     1700.66     1619.01     34.86 o 
  11  11   1     1919.61     1852.83     59.47 o 
  13  11   1     1705.36     1757.64     63.51 o 
  15  11   1     1701.31     1626.51     65.76 o 
  17  11   1      427.21      367.94     35.43 o 
   1  13   1    18245.50    18505.58    256.12 o 
   3  13   1    19455.45    19116.30    504.36 o 
   5  13   1    26922.70    26114.17    320.59 o 
   7  13   1     2652.05     2453.01     41.16 o 
   9  13   1     2857.26     2652.78     55.39 o 
  11  13   1     2226.73     1978.33     63.89 o 
  13  13   1     1318.05     1347.73     56.56 o 
  15  13   1      584.98      595.44     41.54 o 
   1  15   1     2818.84     2763.83     89.38 o 
   3  15   1    10647.08    11238.21    135.52 o 
   5  15   1    11630.19    11263.26    141.76 o 
   7  15   1     4303.54     4276.73     82.30 o 
   9  15   1     1493.77     1526.91     43.18 o 
  11  15   1      672.73      774.30     41.85 o 
  13  15   1     1371.66     1370.80     74.12 o 
  15  15   1      597.76      594.65     43.22 o 
   1  17   1     2549.90     2503.37     57.57 o 
   3  17   1     9677.29     9651.69    159.22 o 
   5  17   1     3784.22     3615.91     76.69 o 
   7  17   1     5472.37     5210.11    100.37 o 
   9  17   1     1850.93     1952.88     50.56 o 
  11  17   1     2597.98     2523.00     75.71 o 
  13  17   1      812.57      792.18     46.30 o 
  15  17   1      234.51      259.69     30.88 o 
   1  19   1     1473.81     1260.49     53.76 o 
   3  19   1     1022.64      861.49     37.01 o 
   5  19   1     5508.33     5398.84    115.85 o 
   7  19   1      989.27     1064.41     45.60 o 
   9  19   1      892.66      794.01     42.50 o 
  11  19   1      768.37      756.29     43.38 o 
  13  19   1     1463.47     1445.24     63.02 o 
  15  19   1      449.44      447.72     54.56 o 
   1  21   1     3997.86     4009.98    129.85 o 
   3  21   1     1621.87     1696.64     54.15 o 
   5  21   1      730.54      740.21     38.56 o 
   7  21   1     1298.45     1232.14     67.42 o 
   9  21   1     1352.37     1335.37    108.78 o 
  11  21   1      980.39     1006.86     70.56 o 
  13  21   1      496.63      545.11     56.75 o 
   1  23   1     1715.75     1657.90     78.54 o 
   3  23   1     1486.73     1341.18     50.76 o 
   5  23   1     1827.27     1789.67     66.83 o 
   7  23   1      892.61      873.47     44.55 o 
   9  23   1      292.89      233.56     27.46 o 
  11  23   1      422.14      296.11     42.85 o 
  13  23   1      343.19      352.08     49.49 o 
   1  25   1     3441.24     3249.69    115.63 o 
   3  25   1     1025.61     1151.50     49.30 o 
   5  25   1      684.85      706.80     41.35 o 
   7  25   1     1031.46      901.33     48.18 o 
   9  25   1      845.46      837.18     54.73 o 
  11  25   1      148.61      221.09     39.98 o 
  13  25   1       86.71       28.54     28.25 o 
   1  27   1     1149.53     1194.50     72.66 o 
   3  27   1     1893.45     1571.21     59.93 o 
   5  27   1      714.48      759.83     60.08 o 
   7  27   1     1069.06      965.05     90.28 o 
   9  27   1      288.31      260.08     42.98 o 
  11  27   1      184.08      180.34     40.34 o 
   3  29   1       72.00       61.22     17.83 o 
   5  29   1      474.71      451.18     65.03 o 
   7  29   1      545.69      534.07     55.78 o 
   9  29   1      416.67      425.10     53.55 o 
  11  29   1      302.85      373.73     52.07 o 
   1  31   1      221.33      329.62     43.41 o 
   3  31   1       62.08       50.50     28.64 o 
   5  31   1      360.34      281.51     40.95 o 
   7  31   1      138.04      132.27     32.95 o 
   9  31   1      336.71      344.79     49.89 o 
   1  33   1       82.29       80.41     32.31 o 
   3  33   1      143.95      171.29     38.46 o 
   5  33   1        3.94       43.56     30.25 o 
   7  33   1      156.84      158.40     36.24 o 
   1  35   1      100.72      106.59     33.33 o 
   3  35   1      116.98      125.27     34.85 o 
   5  35   1       21.90       36.94     26.34 o 
   1  37   1       14.20      -19.11     26.48 o 
   3  37   1       16.92       10.42     27.55 o 
   2   0   2    59823.17    58479.00    570.60 o 
   6   0   2    36053.94    35891.98    403.23 o 
  10   0   2    17684.29    16579.12    257.57 o 
  14   0   2     1913.50     1920.39     89.25 o 
  18   0   2      550.77      600.81     61.92 o 
   0   2   2    46656.39    46323.33    470.16 o 
   2   2   2     2920.08     2964.84     29.78 o 
   4   2   2    50104.54    48479.46    384.90 o 
   6   2   2      715.98      678.77     22.92 o 
   8   2   2    13987.57    13602.52    145.56 o 
  10   2   2      241.03      261.82     34.22 o 
  12   2   2     4978.94     4880.31     93.75 o 
  14   2   2      148.13      109.91     19.46 o 
  16   2   2     1552.53     1455.25     92.05 o 
  18   2   2       53.79       59.51     21.61 o 
   2   4   2    73559.65    67943.97    560.10 o 
   4   4   2     4828.62     4698.25     47.46 o 
   6   4   2    17850.67    18377.39    213.31 o 
   8   4   2      190.39      163.65     16.08 o 
  10   4   2    11477.00    11175.49    160.64 o 
  12   4   2      171.57      223.73     56.91 o 
  14   4   2     2825.86     2865.74     77.61 o 
  16   4   2       73.86       65.99     19.29 o 
  18   4   2      859.72      861.06     50.99 o 
   0   6   2    15968.31    15639.80    127.00 o 
   2   6   2      114.97      108.11      5.44 o 
   4   6   2    17223.84    17099.33    122.65 o 
   6   6   2      588.40      593.18     45.19 o 
   8   6   2     6417.71     6364.34     96.21 o 
  10   6   2      673.91      664.23     33.43 o 
  12   6   2     3929.45     3843.07    105.11 o 
  14   6   2      129.48      136.42     61.54 o 
  16   6   2     1758.16     1900.80    116.08 o 
  18   6   2      168.45      197.18     39.77 o 
   2   8   2    27941.21    25968.15    199.93 o 
   4   8   2     1831.80     1849.25     68.50 o 
   6   8   2    16983.51    16715.57    169.53 o 
   8   8   2      517.78      514.48     27.26 o 
  10   8   2     8379.35     7967.86    122.03 o 
  12   8   2      401.03      424.65     34.53 o 
  14   8   2     1331.89     1333.59     44.84 o 
  16   8   2       66.54       26.84     17.45 o 
  18   8   2      433.14      497.54     57.64 o 
   2  10   2      703.57      813.31     21.16 o 
   4  10   2    22528.26    22008.02    342.74 o 
   6  10   2       78.37       80.44     11.94 o 
   8  10   2     7495.83     7950.64    115.29 o 
  10  10   2      264.33      224.52     24.82 o 
  12  10   2     1620.73     1650.64     58.03 o 
  14  10   2       99.58      102.99     19.19 o 
  16  10   2      602.33      648.80     42.88 o 
  18  10   2      134.38      149.87     39.84 o 
   2  12   2    27417.54    27442.40    323.14 o 
   4  12   2      743.78      775.78     20.98 o 
   6  12   2    12716.02    12559.13    203.23 o 
   8  12   2       81.39      114.74     18.07 o 
  10  12   2     5078.44     4926.56     97.86 o 
  12  12   2      140.09      122.42     21.60 o 
  14  12   2      909.16     1054.56     52.50 o 
  16  12   2       15.52       16.12     14.62 o 
  18  12   2      346.48      328.30     46.45 o 
   2  14   2      541.97      679.66     35.07 o 
   4  14   2    14626.03    15028.59    222.40 o 
   6  14   2      550.30      544.43     16.76 o 
   8  14   2     6676.54     6692.33    109.76 o 
  10  14   2      748.15      693.27     39.44 o 
  12  14   2     2265.09     2317.50    216.43 o 
  14  14   2      138.60      198.82     26.21 o 
  16  14   2      929.57     1004.65     56.62 o 
   2  16   2    11546.17    11389.84    183.36 o 
   4  16   2       62.02       42.31     16.92 o 
   6  16   2     7311.99     7186.93    152.13 o 
   8  16   2      541.88      580.01     45.89 o 
  10  16   2     5460.70     5212.75    105.22 o 
  12  16   2      754.00      690.07     42.29 o 
  14  16   2     1136.88     1123.84     56.19 o 
  16  16   2       14.61       37.65     56.59 o 
   2  18   2      239.65      295.56     28.65 o 
   4  18   2    11163.01    10212.72    186.22 o 
   6  18   2      207.47      245.58     29.78 o 
   8  18   2     6817.71     6288.71    157.09 o 
  10  18   2      282.86      327.28     39.69 o 
  12  18   2     1389.31     1405.60     62.24 o 
  14  18   2      239.74      234.33     39.62 o 
   2  20   2     9498.55     9504.89    177.37 o 
   4  20   2     2009.39     2030.55     77.98 o 
   6  20   2     3780.16     3836.17    115.50 o 
   8  20   2      428.90      471.33     44.39 o 
  10  20   2     1911.67     1794.48     88.99 o 
  12  20   2      186.67      230.21     40.58 o 
  14  20   2      397.96      276.22     44.95 o 
   2  22   2      855.88      915.12     52.43 o 
   4  22   2     5491.43     5371.50    137.19 o 
   6  22   2     1154.28     1072.03     63.92 o 
   8  22   2     2025.54     2126.17     94.20 o 
  10  22   2      753.42      704.21     58.47 o 
  12  22   2      851.95      871.28     68.76 o 
  14  22   2      133.26      176.45     38.43 o 
   2  24   2     1579.33     1745.56     76.13 o 
   4  24   2      535.00      470.30     42.17 o 
   6  24   2     1203.77     1070.42     65.83 o 
   8  24   2      623.70      799.57     60.70 o 
  10  24   2     1476.79     1544.48     87.37 o 
  12  24   2      118.24      168.33     36.04 o 
   2  26   2      514.38      415.98     41.55 o 
   4  26   2     1133.52     1168.76     68.10 o 
   6  26   2      132.09      180.65     33.22 o 
   8  26   2     1057.10     1017.41     69.69 o 
  10  26   2      239.19      208.57     38.35 o 
  12  26   2      571.43      579.13     59.85 o 
   2  28   2      616.49      615.42     51.84 o 
   4  28   2      148.51      169.56     33.50 o 
   6  28   2      244.35      246.46     38.20 o 
   8  28   2       34.86        4.73     20.22 o 
  10  28   2      165.72      138.20     32.87 o 
  12  28   2      159.50      173.76     37.30 o 
   0  30   2     1104.09     1006.23     67.03 o 
   2  30   2       42.88        0.50     18.53 o 
   4  30   2      563.55      503.24     51.39 o 
   6  30   2       13.58       -9.41     22.36 o 
   8  30   2       59.52       23.01     26.94 o 
  10  30   2       47.68        8.63     26.66 o 
   2  32   2      205.34      156.07     32.35 o 
   4  32   2      197.82      238.36     36.96 o 
   6  32   2      146.19      154.58     33.65 o 
   8  32   2       64.65       72.68     32.21 o 
   0  34   2      157.43      138.75     31.35 o 
   2  34   2       19.61        3.37     21.04 o 
   4  34   2      157.08      190.67     38.63 o 
   6  34   2       20.46       25.07     23.28 o 
   8  34   2      220.26      225.83     44.27 o 
   4  36   2       44.17       31.21     28.08 o 
   6  36   2      126.89      224.31     46.21 o 
   3   1   3    19689.31    19255.42    151.81 o 
   5   1   3    24878.78    25081.24    204.23 o 
   7   1   3     1212.96     1213.43     33.24 o 
   9   1   3     6423.03     6593.12     95.25 o 
  11   1   3     5555.38     5712.21    125.05 o 
  13   1   3     2700.94     2648.38    104.52 o 
  15   1   3     1781.08     1820.23     64.11 o 
  17   1   3     1289.31     1250.55     57.45 o 
   3   3   3    17150.97    16811.86    181.70 o 
   5   3   3    20639.00    20757.09    142.31 o 
   7   3   3     9498.36     8862.65    104.35 o 
   9   3   3     5512.97     5374.32     84.85 o 
  11   3   3     4518.92     4268.41     82.96 o 
  13   3   3     2762.21     2697.16     79.82 o 
  15   3   3      957.25      921.25     46.12 o 
  17   3   3      735.48      740.09     45.50 o 
   3   5   3    51839.51    49964.79    489.16 o 
   5   5   3    22366.63    22962.45    252.64 o 
   7   5   3     4286.16     4710.87     86.37 o 
   9   5   3    10344.41    10034.39    157.63 o 
  11   5   3     3449.31     3441.04     73.93 o 
  13   5   3     1011.87      957.05     42.90 o 
  15   5   3      453.31      526.96     51.99 o 
  17   5   3      674.21      713.27     54.51 o 
   1   7   3    39744.96    40346.00    255.14 o 
   3   7   3    28745.52    28696.02    180.62 o 
   5   7   3    15558.93    15753.80    162.45 o 
   7   7   3     5364.45     5274.09     90.39 o 
   9   7   3     2382.81     2396.84    110.38 o 
  11   7   3     1621.66     1662.34     51.85 o 
  13   7   3      889.24      890.43     41.25 o 
  15   7   3      506.99      578.37     53.53 o 
  17   7   3      446.06      455.58     41.22 o 
   1   9   3    36978.94    37288.94    220.13 o 
   3   9   3    29602.20    29062.03    226.07 o 
   5   9   3    16315.45    16607.12    228.69 o 
   7   9   3     4767.36     5028.30     83.17 o 
   9   9   3     9676.52    10009.02    137.08 o 
  11   9   3     3534.03     3619.02     83.26 o 
  13   9   3      712.70      616.44     49.27 o 
  15   9   3      755.12      720.31     44.00 o 
  17   9   3      410.66      424.37     37.00 o 
   1  11   3     8262.07     8319.84     80.85 o 
   3  11   3     5021.65     5440.67     99.72 o 
   5  11   3     6507.80     6365.92    203.16 o 
   7  11   3     7956.36     7813.51    155.36 o 
   9  11   3     7278.04     7333.17    115.73 o 
  11  11   3     3323.22     2857.78    126.33 o 
  13  11   3     1594.32     1543.82     60.16 o 
  15  11   3      448.48      422.05     51.81 o 
  17  11   3      359.32      315.58     54.82 o 
   1  13   3    11585.59    10669.82    150.80 o 
   3  13   3     8529.09     8630.36    140.75 o 
   5  13   3     3599.60     3376.80     46.86 o 
   7  13   3     8180.95     7867.35    160.44 o 
   9  13   3     6618.85     6029.06    106.08 o 
  11  13   3     2762.39     2800.39     90.22 o 
  13  13   3      819.72      805.36     45.11 o 
  15  13   3      944.97      961.88     60.65 o 
  17  13   3      472.18      398.17     50.92 o 
   1  15   3    10183.69     9720.05    150.26 o 
   3  15   3     6514.78     6284.57    121.08 o 
   5  15   3     1765.03     1916.91     67.48 o 
   7  15   3     1048.87     1009.05     54.23 o 
   9  15   3     2061.35     1986.78     84.37 o 
  11  15   3     1017.21     1095.72     49.14 o 
  13  15   3      574.44      583.57     46.96 o 
  15  15   3      595.19      573.24     42.83 o 
   1  17   3     9208.88     9298.03    154.84 o 
   3  17   3     3444.39     3446.53     90.16 o 
   5  17   3      996.38     1004.40     50.84 o 
   7  17   3     2455.27     2169.04     83.09 o 
   9  17   3     2437.02     2430.81     95.94 o 
  11  17   3      446.09      465.05     46.45 o 
  13  17   3      128.22      151.68     33.61 o 
  15  17   3      444.28      518.88     79.53 o 
   1  19   3      205.51      264.90     25.23 o 
   3  19   3     1491.78     1497.72     61.33 o 
   5  19   3     1006.82      989.66     53.23 o 
   7  19   3     1283.45     1220.82     64.26 o 
   9  19   3     2439.15     2484.11     99.72 o 
  11  19   3      529.52      555.18     52.75 o 
  13  19   3      216.93      179.01     38.77 o 
  15  19   3      257.90      245.37     45.79 o 
   1  21   3      299.78      210.53     24.41 o 
   3  21   3      129.64      113.21     20.52 o 
   5  21   3      226.82      286.84     32.31 o 
   7  21   3     1227.69     1209.33     65.73 o 
   9  21   3      702.20      674.97     54.26 o 
  11  21   3      793.96      789.35     62.82 o 
  13  21   3      383.41      421.67     50.25 o 
   1  23   3      317.04      304.76     30.69 o 
   3  23   3      620.74      616.09     43.90 o 
   5  23   3     1107.34     1049.68     60.56 o 
   7  23   3      399.49      342.81     40.49 o 
   9  23   3      331.99      387.39     43.86 o 
  11  23   3      220.33      243.53     40.26 o 
  13  23   3       40.86       20.77     26.33 o 
   1  25   3      892.01      993.20     56.40 o 
   3  25   3      732.81      686.44     49.09 o 
   5  25   3     1013.52      904.19     59.54 o 
   7  25   3      126.95       89.01     26.73 o 
   9  25   3       71.65       90.52     28.73 o 
  11  25   3       60.69       82.62     29.83 o 
  13  25   3       27.12        2.12     26.94 o 
   1  27   3      556.11      477.50     29.60 o 
   3  27   3     1107.95     1063.02     63.48 o 
   5  27   3      222.13      230.09     33.27 o 
   7  27   3      279.68      224.52     35.09 o 
   9  27   3       40.49       27.01     22.31 o 
  11  27   3      108.21      169.92     37.07 o 
   1  29   3      163.23      148.69     29.07 o 
   3  29   3      520.94      491.84     46.76 o 
   5  29   3      393.70      393.92     44.39 o 
   7  29   3      175.37      204.84     37.12 o 
   9  29   3      293.67      421.72     50.68 o 
  11  29   3      142.32       90.86     34.71 o 
   3  31   3      275.63      272.03     37.26 o 
   5  31   3      385.42      433.95     47.63 o 
   7  31   3      295.73      307.15     42.03 o 
   9  31   3      100.35       76.53     28.28 o 
   9  33   3       79.52      156.25     36.14 o 
   8   0   4     7863.88     7314.57    136.47 o 
  12   0   4     3976.05     3773.86    113.94 o 
  16   0   4      864.85      838.88     65.46 o 
   4   2   4      753.56      807.72     26.71 o 
   6   2   4    14943.52    14511.01    139.55 o 
   8   2   4     1308.57     1224.24     35.53 o 
  10   2   4     2953.04     2714.32     61.14 o 
  12   2   4      495.22      523.11     30.28 o 
  14   2   4     1546.45     1457.12     53.83 o 
  16   2   4        9.36       34.16     29.87 o 
  18   2   4      298.37      286.66     31.60 o 
   4   4   4    37159.38    35286.85    361.92 o 
   6   4   4     3822.63     3783.70     57.71 o 
   8   4   4     5665.33     5304.00     80.11 o 
  10   4   4      126.02      137.17     21.14 o 
  12   4   4     3358.30     3284.90     75.16 o 
  14   4   4      132.49      142.76     20.88 o 
  16   4   4     1114.38     1205.49     63.94 o 
  18   4   4       40.35       12.91     22.37 o 
   4   6   4     3826.75     4076.79     61.93 o 
   6   6   4     7062.53     6575.77    106.55 o 
   8   6   4      789.27      770.75     29.37 o 
  10   6   4     5517.75     5395.91     90.90 o 
  12   6   4      468.33      449.88     30.27 o 
  14   6   4     1582.09     1578.62    115.37 o 
  16   6   4       58.38       54.80     25.05 o 
   4   8   4     7359.71     6392.54    222.83 o 
   6   8   4      103.66      136.24      8.36 o 
   8   8   4     7755.81     7479.51    122.49 o 
  10   8   4      280.18      327.59     30.23 o 
  12   8   4     2973.62     2887.61     71.79 o 
  14   8   4      164.85      135.07     20.08 o 
  16   8   4      788.83      864.00     68.68 o 
   2  10   4    13706.76    13282.76    177.69 o 
   4  10   4      934.39     1065.54     20.63 o 
   6  10   4     4185.71     4148.19    100.24 o 
   8  10   4      285.90      306.44     31.71 o 
  10  10   4     3326.13     3128.32     77.51 o 
  12  10   4      108.20      102.28     17.18 o 
  14  10   4      589.50      641.66     38.61 o 
  16  10   4       34.88       23.49     20.63 o 
   0  12   4    29249.14    27618.67    207.68 o 
   2  12   4       23.07       42.89     14.40 o 
   4  12   4     4620.97     4304.01     53.09 o 
   6  12   4      183.31      150.14     19.40 o 
   8  12   4     5402.97     5096.79    127.07 o 
  10  12   4      291.45      298.69     35.80 o 
  12  12   4     1355.03     1254.65     40.51 o 
  14  12   4      170.14      171.79     33.90 o 
  16  12   4      796.99      866.52     70.92 o 
   2  14   4     7987.21     7658.40     79.69 o 
   4  14   4      223.81      263.68     23.81 o 
   6  14   4     4467.93     4026.43    103.73 o 
   8  14   4      350.66      357.83     34.85 o 
  10  14   4     5579.61     5398.34    147.16 o 
  12  14   4      784.86      855.01     64.32 o 
  14  14   4     1058.35      977.60     72.35 o 
  16  14   4       74.45       28.40     21.60 o 
   0  16   4     9666.32     9398.72    137.94 o 
   2  16   4      487.54      490.63     18.34 o 
   4  16   4     3589.03     3554.97     90.33 o 
   6  16   4     1000.93     1038.20     53.67 o 
   8  16   4     8155.10     7814.33    169.76 o 
  10  16   4      510.31      543.03     48.73 o 
  12  16   4     2258.67     2250.10    102.43 o 
  14  16   4      217.73      181.88     35.30 o 
   2  18   4    13047.18    12460.04    128.02 o 
   4  18   4     2301.65     2115.33     71.41 o 
   6  18   4     5741.00     5458.58    131.85 o 
   8  18   4      190.18      161.51     29.33 o 
  10  18   4     2802.55     2812.82    107.91 o 
  12  18   4       37.97       48.42     22.75 o 
  14  18   4      432.38      508.27     55.37 o 
   0  20   4    14060.53    13517.16    199.58 o 
   2  20   4       19.38       14.96     13.76 o 
   4  20   4     8125.11     7660.23    154.25 o 
   6  20   4     1302.59     1206.24     61.35 o 
   8  20   4     1798.67     1579.09     76.91 o 
  10  20   4      224.28      267.36     37.62 o 
  12  20   4      336.57      297.88     41.99 o 
  14  20   4       18.58       13.12     21.95 o 
   2  22   4     7193.87     6887.64    141.94 o 
   4  22   4      716.45      584.03     41.96 o 
   6  22   4     3016.10     2914.92     99.68 o 
   8  22   4     1332.09     1281.09     70.71 o 
  10  22   4     1161.91     1127.70     72.22 o 
  12  22   4       97.55       45.26     24.39 o 
  14  22   4      358.63      293.38     48.55 o 
   4  24   4     1895.13     1735.44     73.93 o 
   6  24   4      404.94      433.06     41.70 o 
   8  24   4     1281.50     1322.14     74.56 o 
  10  24   4      528.61      491.18     49.91 o 
  12  24   4      673.86      608.22     60.45 o 
   6  26   4      860.54      796.49     56.43 o 
   8  26   4      264.72      254.64     36.05 o 
  10  26   4      686.69      685.92     61.96 o 
  12  26   4      258.58      224.56     40.68 o 
   7   1   5     5725.60     5471.27    123.00 o 
   9   1   5     1650.72     1575.74     69.50 o 
  11   1   5     1117.32     1063.06     39.83 o 
  13   1   5     1003.42      987.43     42.81 o 
   7   3   5     6210.31     5693.60    104.82 o 
   9   3   5      766.76      787.91     30.83 o 
  11   3   5     1458.67     1455.15     46.63 o 
  13   3   5     1194.72     1248.61     69.90 o 
  15   3   5      362.17      367.50     43.38 o 
   5   5   5     6273.80     6375.92     90.11 o 
   7   5   5     8006.34     7683.35    123.10 o 
   9   5   5     2064.42     2080.36     50.21 o 
  11   5   5     1766.17     1607.45     49.41 o 
  13   5   5      512.74      543.19     49.04 o 
  15   5   5      771.53      884.61     65.77 o 
   5   7   5     6799.66     6327.46     86.18 o 
   7   7   5     3332.51     3151.58     70.01 o 
   9   7   5     2315.93     2055.87     65.18 o 
  11   7   5     1703.09     1655.90     77.00 o 
  13   7   5     1578.78     1522.94     81.02 o 
  15   7   5      202.47      229.41     37.10 o 
  17   7   5      196.56      177.74     37.60 o 
  13   9   5      803.42      910.10     64.73 o 
  15   9   5     1065.10     1112.79     75.45 o 
  17   9   5       92.48      105.00     35.60 o 
  15  11   5      141.88      208.79     38.47 o 
   1  13   5     7131.36     6716.85     93.53 o 
   3  13   5     2658.78     2653.69     65.19 o 
   5  13   5     1485.13     1458.93     55.61 o 
   7  13   5     3540.34     3175.36     94.58 o 
   3  15   5     1233.28     1195.87     43.88 o 
   5  15   5     2501.33     2293.85     72.25 o 
   7  15   5      464.72      457.56     37.97 o 
   9  15   5     1741.41     1685.91     77.37 o 
  11  15   5      310.46      315.29     39.52 o 
   5  17   5     1586.09     1511.63     60.42 o 
   7  17   5     2676.58     2508.04     87.89 o 
   9  17   5      575.71      625.72     48.98 o 
  11  17   5      666.12      550.97     51.72 o 
   5  19   5      616.69      592.91     40.10 o 
   7  19   5      868.71      881.80     53.03 o 
   9  19   5      922.73     1013.37     62.03 o 
  11  19   5      504.48      478.36     48.41 o 
  13  19   5      198.27      166.19     34.08 o 
   9  21   5      174.79      156.50     29.34 o 
  11  21   5       82.49       40.58     21.50 o 
  13  21   5      346.47      375.94     48.29 o 
                                                 
